# Supplementary material for: Long-range metal–metal cooperative nitrile activation in 1,8-diazaanthracene-supported dicopper complexes
Source: Chem Commun (Camb). 2026 Jun 24;62(59):14836–40. doi: 10.1039/d6cc03416k (PMC13359027; doi:10.1039/d6cc03416k)
Supplement: CC-062-D6CC03416K-s002 [file CC-062-D6CC03416K-s002.cif]

# Supplementary Information (SI) for ChemComm.
# This journal is © The Royal Society of Chemistry 2026

####################################################################### 
# 
# This file contains crystal structure data downloaded from the 
# Cambridge Structural Database (CSD) hosted by the Cambridge 
# Crystallographic Data Centre (CCDC).
# 
# Full information about CCDC data access policies and citation 
# guidelines are available at http://www.ccdc.cam.ac.uk/access/V1 
# 
# Audit and citation data items may have been added by the CCDC. 
# Please retain this information to preserve the provenance of 
# this file and to allow appropriate attribution of the data. 
# 
#######################################################################

data_l1390a
_database_code_depnum_ccdc_archive 'CCDC 2557891'
loop_
_audit_author_name
_audit_author_address
'Martin Lutz'
;Utrecht University
Netherlands
;
_audit_update_record             
;
2026-05-28 deposited with the CCDC.	2026-06-24 downloaded from the CCDC.
;

_audit_creation_method           SHELXL-2019/3
_shelx_SHELXL_version_number     2019/3
_chemical_name_systematic        ?
_chemical_name_common            ?
_chemical_melting_point          ?
_chemical_formula_moiety         'C20 H40 K O8, C32 H46 Cu2 N3 P2, C4 H8 O'
_chemical_formula_sum            'C56 H94 Cu2 K N3 O9 P2'
_chemical_formula_weight         1181.46

loop_
_atom_type_symbol
_atom_type_description
_atom_type_scat_dispersion_real
_atom_type_scat_dispersion_imag
_atom_type_scat_source
C C 0.0033 0.0016 'International Tables Vol C Tables 4.2.6.8 and 6.1.1.4'
H H 0.0000 0.0000 'International Tables Vol C Tables 4.2.6.8 and 6.1.1.4'
Cu Cu 0.3201 1.2651 'International Tables Vol C Tables 4.2.6.8 and 6.1.1.4'
K K 0.2009 0.2494 'International Tables Vol C Tables 4.2.6.8 and 6.1.1.4'
N N 0.0061 0.0033 'International Tables Vol C Tables 4.2.6.8 and 6.1.1.4'
O O 0.0106 0.0060 'International Tables Vol C Tables 4.2.6.8 and 6.1.1.4'
P P 0.1023 0.0942 'International Tables Vol C Tables 4.2.6.8 and 6.1.1.4'

_space_group_crystal_system      monoclinic
_space_group_IT_number           15
_space_group_name_H-M_alt        'I 2/a'
_space_group_name_Hall           '-I 2ya'

_shelx_space_group_comment       
;
The symmetry employed for this shelxl refinement is uniquely defined
by the following loop, which should always be used as a source of
symmetry information in preference to the above space-group names.
They are only intended as comments.
;

loop_
_space_group_symop_operation_xyz
'x, y, z'
'-x+1/2, y, -z'
'x+1/2, y+1/2, z+1/2'
'-x+1, y+1/2, -z+1/2'
'-x, -y, -z'
'x-1/2, -y, z'
'-x+1/2, -y+1/2, -z+1/2'
'x, -y+1/2, z+1/2'

_cell_length_a                   18.1167(7)
_cell_length_b                   15.6991(8)
_cell_length_c                   43.924(2)
_cell_angle_alpha                90
_cell_angle_beta                 98.178(2)
_cell_angle_gamma                90
_cell_volume                     12365.7(10)
_cell_formula_units_Z            8
_cell_measurement_temperature    150(2)
_cell_measurement_reflns_used    39019
_cell_measurement_theta_min      1.21
_cell_measurement_theta_max      25.60

loop_
_diffrn_orient_matrix_type
_diffrn_orient_matrix_UB_11
_diffrn_orient_matrix_UB_12
_diffrn_orient_matrix_UB_13
_diffrn_orient_matrix_UB_21
_diffrn_orient_matrix_UB_22
_diffrn_orient_matrix_UB_23
_diffrn_orient_matrix_UB_31
_diffrn_orient_matrix_UB_32
_diffrn_orient_matrix_UB_33
'Nonius RMAT' -0.0096072 0.0346347 0.0181157 -0.0542032 0.0029184 -0.0084876
-0.0091995 -0.0533651 0.0112932
'Nonius RMAT' -0.0090602 0.0343331 0.0182637 -0.0547299 0.0003150 -0.0076535
-0.0061207 -0.0536382 0.0116454
'Nonius RMAT' -0.0083743 0.0334291 0.0185626 -0.0551755 -0.0044201 -0.0062633
-0.0006676 -0.0540266 0.0119981
'Nonius RMAT' -0.0085171 0.0325553 0.0187358 -0.0550316 -0.0086994 -0.0053858
0.0037280 -0.0540406 0.0121539

_exptl_crystal_description       block
_exptl_crystal_colour            red
_exptl_crystal_density_meas      ?
_exptl_crystal_density_method    ?
_exptl_crystal_density_diffrn    1.269
_exptl_crystal_F_000             5040
_exptl_transmission_factor_min   ?
_exptl_transmission_factor_max   ?
_exptl_crystal_size_max          0.62
_exptl_crystal_size_mid          0.25
_exptl_crystal_size_min          0.14
_exptl_absorpt_coefficient_mu    0.859
_shelx_estimated_absorpt_T_min   ?
_shelx_estimated_absorpt_T_max   ?
_exptl_absorpt_correction_type   multi-scan
_exptl_absorpt_correction_T_min  0.5460
_exptl_absorpt_correction_T_max  0.7452
_exptl_absorpt_process_details   
;
 SADABS 2016/2: Krause, L., Herbst-Irmer, R., Sheldrick G.M. & Stalke D.,
 J. Appl. Cryst. 48 (2015) 3-10
;
_exptl_absorpt_special_details   ?
_diffrn_ambient_temperature      150(2)
_diffrn_radiation_wavelength     0.71073
_diffrn_radiation_type           MoK\a
_diffrn_source                   'sealed tube'
_diffrn_measurement_device_type  'Bruker Kappa ApexII'
_diffrn_measurement_method       '\f and \w scans'
_diffrn_detector_area_resol_mean ?
_diffrn_reflns_number            76932
_diffrn_reflns_av_unetI/netI     0.0572
_diffrn_reflns_av_R_equivalents  0.0804
_diffrn_reflns_limit_h_min       -22
_diffrn_reflns_limit_h_max       21
_diffrn_reflns_limit_k_min       -19
_diffrn_reflns_limit_k_max       19
_diffrn_reflns_limit_l_min       -53
_diffrn_reflns_limit_l_max       53
_diffrn_reflns_theta_min         1.379
_diffrn_reflns_theta_max         25.594
_diffrn_reflns_theta_full        25.242
_diffrn_measured_fraction_theta_max 0.992
_diffrn_measured_fraction_theta_full 0.997
_diffrn_reflns_Laue_measured_fraction_max 0.992
_diffrn_reflns_Laue_measured_fraction_full 0.997
_diffrn_reflns_point_group_measured_fraction_max 0.992
_diffrn_reflns_point_group_measured_fraction_full 0.997
_reflns_number_total             11531
_reflns_number_gt                7596
_reflns_threshold_expression     'I > 2\s(I)'
_reflns_Friedel_coverage         0.000
_reflns_Friedel_fraction_max     .
_reflns_Friedel_fraction_full    .

_reflns_special_details          
;
 Reflections were merged by SHELXL according to the crystal
 class for the calculation of statistics and refinement.
 
 _reflns_Friedel_fraction is defined as the number of unique
 Friedel pairs measured divided by the number that would be
 possible theoretically, ignoring centric projections and
 systematic absences.
;

_computing_data_collection       Apex3
_computing_cell_refinement       Peakref
_computing_data_reduction        'Eval15, Sadabs'
_computing_structure_solution    SHELXT
_computing_structure_refinement  'SHELXL-2019/2 (Sheldrick, 2019)'
_computing_molecular_graphics    ?
_computing_publication_material  ?
_refine_special_details          ?
_refine_ls_structure_factor_coef Fsqd
_refine_ls_matrix_type           full
_refine_ls_weighting_scheme      calc
_refine_ls_weighting_details     
'w=1/[\s^2^(Fo^2^)+(0.0657P)^2^+24.7510P] where P=(Fo^2^+2Fc^2^)/3'
_atom_sites_solution_primary     dual
_atom_sites_solution_secondary   difmap
_atom_sites_solution_hydrogens   mixed
_refine_ls_hydrogen_treatment    constr
_refine_ls_extinction_method     none
_refine_ls_extinction_coef       .
_refine_ls_number_reflns         11531
_refine_ls_number_parameters     845
_refine_ls_number_restraints     1074
_refine_ls_R_factor_all          0.0880
_refine_ls_R_factor_gt           0.0506
_refine_ls_wR_factor_ref         0.1463
_refine_ls_wR_factor_gt          0.1235
_refine_ls_goodness_of_fit_ref   1.013
_refine_ls_restrained_S_all      1.035
_refine_ls_shift/su_max          0.001
_refine_ls_shift/su_mean         0.000

loop_
_atom_site_label
_atom_site_type_symbol
_atom_site_fract_x
_atom_site_fract_y
_atom_site_fract_z
_atom_site_U_iso_or_equiv
_atom_site_adp_type
_atom_site_occupancy
_atom_site_site_symmetry_order
_atom_site_calc_flag
_atom_site_refinement_flags_posn
_atom_site_refinement_flags_adp
_atom_site_refinement_flags_occupancy
_atom_site_disorder_assembly
_atom_site_disorder_group
Cu1 Cu 0.13478(2) 0.54395(3) 0.14884(2) 0.03874(13) Uani 1 1 d . . . . .
Cu2 Cu 0.12966(3) 0.27190(3) 0.08438(2) 0.04209(14) Uani 1 1 d . . . . .
P1 P 0.15044(5) 0.65771(6) 0.17915(2) 0.0407(2) Uani 1 1 d . . . . .
P2 P 0.14033(6) 0.14324(6) 0.06132(2) 0.0464(3) Uani 1 1 d . . . . .
N1 N 0.24817(15) 0.53512(17) 0.15086(6) 0.0341(6) Uani 1 1 d . . . . .
N8 N 0.24235(16) 0.28094(18) 0.08983(6) 0.0382(7) Uani 1 1 d . . . . .
C1 C 0.2486(2) 0.6570(2) 0.18420(9) 0.0446(9) Uani 1 1 d . . . . .
H1 H 0.275702 0.698107 0.197155 0.054 Uiso 1 1 calc R U . . .
C2 C 0.2864(2) 0.5967(2) 0.16938(8) 0.0396(8) Uani 1 1 d . . . . .
C3 C 0.3669(2) 0.5970(2) 0.17324(9) 0.0446(9) Uani 1 1 d . . . . .
H3 H 0.393242 0.641646 0.184671 0.053 Uiso 1 1 calc R U . . .
C4 C 0.4056(2) 0.5359(2) 0.16113(9) 0.0453(9) Uani 1 1 d . . . . .
H4 H 0.458591 0.536852 0.164446 0.054 Uiso 1 1 calc R U . . .
C5 C 0.3999(2) 0.2727(3) 0.09769(9) 0.0494(10) Uani 1 1 d . . . . .
H5 H 0.452772 0.270536 0.099662 0.059 Uiso 1 1 calc R U . . .
C6 C 0.3588(2) 0.2120(3) 0.08170(9) 0.0508(10) Uani 1 1 d . . . . .
H6 H 0.383319 0.167427 0.072491 0.061 Uiso 1 1 calc R U . . .
C7 C 0.2782(2) 0.2127(2) 0.07814(8) 0.0437(9) Uani 1 1 d . . . . .
C8 C 0.2381(2) 0.1458(3) 0.06361(9) 0.0523(10) Uani 1 1 d . . . . .
H8 H 0.263301 0.100965 0.054824 0.063 Uiso 1 1 calc R U . . .
C9 C 0.24864(19) 0.4108(2) 0.11873(8) 0.0349(8) Uani 1 1 d . . . . .
H9 H 0.195902 0.414752 0.114187 0.042 Uiso 1 1 calc R U . . .
C10 C 0.4031(2) 0.4034(2) 0.12987(8) 0.0429(9) Uani 1 1 d . . . . .
H10 H 0.456076 0.401329 0.133270 0.051 Uiso 1 1 calc R U . . .
C4A C 0.36698(19) 0.4692(2) 0.14320(8) 0.0390(8) Uani 1 1 d . . . . .
C8A C 0.28426(19) 0.3437(2) 0.10630(8) 0.0354(8) Uani 1 1 d . . . . .
C9A C 0.28714(19) 0.4731(2) 0.13775(8) 0.0341(8) Uani 1 1 d . . . . .
C10A C 0.3643(2) 0.3407(2) 0.11175(8) 0.0410(9) Uani 1 1 d . . . . .
C11 C 0.1210(2) 0.6497(2) 0.21821(9) 0.0493(10) Uani 1 1 d . . . . .
C12 C 0.1370(2) 0.7284(3) 0.23881(10) 0.0612(12) Uani 1 1 d . . . . .
H12A H 0.126350 0.715315 0.259557 0.092 Uiso 1 1 calc R U . . .
H12B H 0.105385 0.775735 0.230258 0.092 Uiso 1 1 calc R U . . .
H12C H 0.189589 0.744483 0.239768 0.092 Uiso 1 1 calc R U . . .
C13 C 0.1652(3) 0.5744(3) 0.23403(11) 0.0719(14) Uani 1 1 d . . . . .
H13A H 0.218462 0.588175 0.237173 0.108 Uiso 1 1 calc R U . . .
H13B H 0.156552 0.523611 0.221047 0.108 Uiso 1 1 calc R U . . .
H13C H 0.148602 0.563474 0.253956 0.108 Uiso 1 1 calc R U . . .
C14 C 0.0371(2) 0.6295(3) 0.21562(11) 0.0683(13) Uani 1 1 d . . . . .
H14A H 0.025967 0.578076 0.203176 0.102 Uiso 1 1 calc R U . . .
H14B H 0.008294 0.677459 0.205835 0.102 Uiso 1 1 calc R U . . .
H14C H 0.023763 0.620189 0.236214 0.102 Uiso 1 1 calc R U . . .
C15 C 0.1239(2) 0.7639(2) 0.16128(10) 0.0543(11) Uani 1 1 d . . . . .
C16 C 0.1316(3) 0.7522(3) 0.12736(11) 0.0750(14) Uani 1 1 d . . . . .
H16A H 0.119233 0.805688 0.116318 0.112 Uiso 1 1 calc R U . . .
H16B H 0.097500 0.707300 0.118522 0.112 Uiso 1 1 calc R U . . .
H16C H 0.183001 0.736001 0.125472 0.112 Uiso 1 1 calc R U . . .
C17 C 0.0420(2) 0.7870(3) 0.16309(11) 0.0646(13) Uani 1 1 d . . . . .
H17A H 0.036704 0.802433 0.184288 0.097 Uiso 1 1 calc R U . . .
H17B H 0.010125 0.737966 0.156675 0.097 Uiso 1 1 calc R U . . .
H17C H 0.027215 0.835344 0.149467 0.097 Uiso 1 1 calc R U . . .
C18 C 0.1744(3) 0.8365(3) 0.17482(13) 0.0746(15) Uani 1 1 d . . . . .
H18A H 0.225606 0.825695 0.171057 0.112 Uiso 1 1 calc R U . . .
H18B H 0.173194 0.840128 0.197016 0.112 Uiso 1 1 calc R U . . .
H18C H 0.156772 0.890342 0.165062 0.112 Uiso 1 1 calc R U . . .
C19 C 0.1208(3) 0.0418(3) 0.08130(11) 0.0675(13) Uani 1 1 d . . . . .
C20 C 0.1680(4) -0.0348(3) 0.07308(14) 0.107(2) Uani 1 1 d . . . . .
H20A H 0.169889 -0.078121 0.089256 0.160 Uiso 1 1 calc R U . . .
H20B H 0.218675 -0.015586 0.071354 0.160 Uiso 1 1 calc R U . . .
H20C H 0.145284 -0.059335 0.053441 0.160 Uiso 1 1 calc R U . . .
C21 C 0.0386(4) 0.0201(4) 0.07641(15) 0.104(2) Uani 1 1 d . . . . .
H21A H 0.024901 -0.003924 0.055786 0.155 Uiso 1 1 calc R U . . .
H21B H 0.009455 0.071816 0.078435 0.155 Uiso 1 1 calc R U . . .
H21C H 0.028314 -0.021694 0.091835 0.155 Uiso 1 1 calc R U . . .
C22 C 0.1444(4) 0.0628(4) 0.11553(12) 0.0940(19) Uani 1 1 d . . . . .
H22A H 0.116420 0.112416 0.121126 0.141 Uiso 1 1 calc R U . . .
H22B H 0.197932 0.075496 0.119135 0.141 Uiso 1 1 calc R U . . .
H22C H 0.134030 0.013877 0.128105 0.141 Uiso 1 1 calc R U . . .
C23 C 0.1024(2) 0.1391(2) 0.01927(9) 0.0464(9) Uani 1 1 d . . . . .
C24 C 0.1338(3) 0.2197(3) 0.00604(10) 0.0568(11) Uani 1 1 d . . . . .
H24A H 0.114966 0.223939 -0.015956 0.085 Uiso 1 1 calc R U . . .
H24B H 0.188400 0.216651 0.008891 0.085 Uiso 1 1 calc R U . . .
H24C H 0.118166 0.269910 0.016725 0.085 Uiso 1 1 calc R U . . .
C25 C 0.1287(3) 0.0615(3) 0.00213(10) 0.0604(12) Uani 1 1 d . . . . .
H25A H 0.109104 0.009171 0.010192 0.091 Uiso 1 1 calc R U . . .
H25B H 0.183281 0.059461 0.005201 0.091 Uiso 1 1 calc R U . . .
H25C H 0.110267 0.066410 -0.019884 0.091 Uiso 1 1 calc R U . . .
C26 C 0.0177(2) 0.1458(3) 0.01406(11) 0.0652(12) Uani 1 1 d . . . . .
H26A H 0.002058 0.192318 0.026565 0.098 Uiso 1 1 calc R U . . .
H26B H -0.003864 0.092108 0.019991 0.098 Uiso 1 1 calc R U . . .
H26C H 0.000524 0.157223 -0.007727 0.098 Uiso 1 1 calc R U . . .
N2 N 0.07024(17) 0.4639(2) 0.12653(7) 0.0460(8) Uani 1 1 d . . . . .
C27 C 0.0530(2) 0.4054(2) 0.11076(9) 0.0432(9) Uani 1 1 d . . . . .
C28 C 0.0385(3) 0.3324(3) 0.09314(10) 0.0611(12) Uani 1 1 d . . . . .
H28A H 0.008205 0.348077 0.073382 0.073 Uiso 1 1 calc R U . . .
H28B H 0.008541 0.292927 0.103987 0.073 Uiso 1 1 calc R U . . .
K1 K 0.250000 0.250000 0.250000 0.0357(3) Uani 1 2 d S . P . .
O1 O 0.11916(13) 0.31845(18) 0.21736(5) 0.0489(7) Uani 1 1 d D . . . .
O2 O 0.22675(13) 0.24106(17) 0.18628(6) 0.0465(6) Uani 1 1 d D . . . .
O3 O 0.37026(14) 0.20356(17) 0.21820(6) 0.0493(7) Uani 1 1 d D . . . .
O4 O 0.19635(18) 0.09072(18) 0.24432(7) 0.0671(9) Uani 1 1 d D . . . .
C29 C 0.1036(2) 0.2925(3) 0.18664(8) 0.0593(12) Uani 1 1 d D . . . .
H29A H 0.064535 0.329644 0.175558 0.071 Uiso 1 1 calc R U . . .
H29B H 0.084528 0.233346 0.185698 0.071 Uiso 1 1 calc R U . . .
C30 C 0.1717(2) 0.2971(3) 0.17159(9) 0.0569(11) Uani 1 1 d D . . . .
H30A H 0.159361 0.281333 0.149630 0.068 Uiso 1 1 calc R U . . .
H30B H 0.191144 0.356086 0.172714 0.068 Uiso 1 1 calc R U . . .
C31 C 0.2911(2) 0.2369(3) 0.17169(8) 0.0525(10) Uani 1 1 d D . . . .
H31A H 0.313870 0.294214 0.171496 0.063 Uiso 1 1 calc R U . . .
H31B H 0.277205 0.218194 0.150117 0.063 Uiso 1 1 calc R U . . .
C32 C 0.3457(2) 0.1765(3) 0.18808(8) 0.0527(10) Uani 1 1 d D . . . .
H32A H 0.322413 0.119542 0.188594 0.063 Uiso 1 1 calc R U . . .
H32B H 0.389050 0.171278 0.176764 0.063 Uiso 1 1 calc R U . . .
C33 C 0.4215(2) 0.1482(3) 0.23521(9) 0.0590(12) Uani 1 1 d D . . . .
H33A H 0.466656 0.143281 0.225042 0.071 Uiso 1 1 calc R U . . .
H33B H 0.399014 0.090858 0.235823 0.071 Uiso 1 1 calc R U . . .
C34 C 0.4423(2) 0.1800(3) 0.26680(9) 0.0643(13) Uani 1 1 d D . . . .
H34A H 0.481431 0.142821 0.277856 0.077 Uiso 1 1 calc R U . . .
H34B H 0.463109 0.238161 0.266139 0.077 Uiso 1 1 calc R U . . .
C35 C 0.1694(2) 0.0498(3) 0.21609(10) 0.0615(12) Uani 1 1 d D . . . .
H35A H 0.203447 0.003468 0.211740 0.074 Uiso 1 1 calc R U . . .
H35B H 0.164561 0.091046 0.198853 0.074 Uiso 1 1 calc R U . . .
C36 C 0.0942(2) 0.0147(3) 0.22055(9) 0.0615(12) Uani 1 1 d D . . . .
H36A H 0.054939 0.058822 0.216851 0.074 Uiso 1 1 calc R U . . .
H36B H 0.080225 -0.034490 0.206844 0.074 Uiso 1 1 calc R U . . .
C37 C 0.1074(2) -0.0119(3) 0.25376(9) 0.0557(11) Uani 1 1 d D . . . .
H37A H 0.130489 -0.069099 0.256198 0.067 Uiso 1 1 calc R U . . .
H37B H 0.060303 -0.012145 0.262784 0.067 Uiso 1 1 calc R U . . .
C38 C 0.1600(2) 0.0560(2) 0.26817(9) 0.0565(11) Uani 1 1 d D . . . .
H38A H 0.132005 0.101033 0.277430 0.068 Uiso 1 1 calc R U . . .
H38B H 0.197014 0.031116 0.284488 0.068 Uiso 1 1 calc R U . . .
K2 K 0.250000 0.63781(8) 0.000000 0.0560(3) Uani 1 2 d S T P . .
O5 O 0.2938(4) 0.4971(5) 0.03826(17) 0.068(2) Uani 0.5 1 d D U P A -1
O6 O 0.3402(7) 0.6599(4) 0.0592(2) 0.065(2) Uani 0.5 1 d D U P A -1
O7 O 0.2699(8) 0.8037(8) 0.0288(3) 0.065(3) Uani 0.5 1 d D U P A -1
O8 O 0.2200(9) 0.7843(7) -0.0336(3) 0.075(4) Uani 0.5 1 d D U P A -1
O9 O 0.1587(8) 0.6242(5) -0.0526(2) 0.084(3) Uani 0.5 1 d D U P A -1
O10 O 0.2237(4) 0.4786(5) -0.02159(17) 0.073(2) Uani 0.5 1 d D U P A -1
C39 C 0.3576(6) 0.5111(6) 0.0599(2) 0.071(3) Uani 0.5 1 d D U P A -1
H39A H 0.401593 0.520553 0.049321 0.086 Uiso 0.5 1 calc R U P A -1
H39B H 0.367353 0.460993 0.073572 0.086 Uiso 0.5 1 calc R U P A -1
C40 C 0.3432(6) 0.5879(5) 0.07822(19) 0.073(3) Uani 0.5 1 d D U P A -1
H40A H 0.295447 0.581345 0.086454 0.088 Uiso 0.5 1 calc R U P A -1
H40B H 0.383595 0.594705 0.095772 0.088 Uiso 0.5 1 calc R U P A -1
C41 C 0.3231(7) 0.7344(5) 0.0746(2) 0.071(3) Uani 0.5 1 d D U P A -1
H41A H 0.359046 0.741861 0.093594 0.086 Uiso 0.5 1 calc R U P A -1
H41B H 0.272412 0.730063 0.080348 0.086 Uiso 0.5 1 calc R U P A -1
C42 C 0.3273(7) 0.8086(5) 0.0538(2) 0.070(3) Uani 0.5 1 d D U P A -1
H42A H 0.322489 0.862146 0.065303 0.084 Uiso 0.5 1 calc R U P A -1
H42B H 0.376202 0.809093 0.046262 0.084 Uiso 0.5 1 calc R U P A -1
C43 C 0.2738(10) 0.8691(7) 0.0075(3) 0.075(4) Uani 0.5 1 d D U P A -1
H43A H 0.321801 0.865835 -0.000750 0.089 Uiso 0.5 1 calc R U P A -1
H43B H 0.271087 0.925010 0.017673 0.089 Uiso 0.5 1 calc R U P A -1
C44 C 0.2108(10) 0.8606(6) -0.0181(3) 0.075(3) Uani 0.5 1 d D U P A -1
H44A H 0.162768 0.860068 -0.009808 0.089 Uiso 0.5 1 calc R U P A -1
H44B H 0.210625 0.909376 -0.032385 0.089 Uiso 0.5 1 calc R U P A -1
C45 C 0.1666(9) 0.7734(6) -0.0596(3) 0.092(4) Uani 0.5 1 d D U P A -1
H45A H 0.173294 0.817831 -0.074990 0.110 Uiso 0.5 1 calc R U P A -1
H45B H 0.116082 0.779917 -0.053801 0.110 Uiso 0.5 1 calc R U P A -1
C46 C 0.1738(9) 0.6877(6) -0.0733(3) 0.088(4) Uani 0.5 1 d D U P A -1
H46A H 0.138538 0.682575 -0.092603 0.105 Uiso 0.5 1 calc R U P A -1
H46B H 0.225028 0.680206 -0.078315 0.105 Uiso 0.5 1 calc R U P A -1
C47 C 0.1553(9) 0.5431(6) -0.0658(2) 0.095(4) Uani 0.5 1 d D U P A -1
H47A H 0.198391 0.534851 -0.077026 0.114 Uiso 0.5 1 calc R U P A -1
H47B H 0.109144 0.537884 -0.080734 0.114 Uiso 0.5 1 calc R U P A -1
C48 C 0.1560(6) 0.4761(6) -0.0417(2) 0.094(3) Uani 0.5 1 d D U P A -1
H48A H 0.113938 0.485359 -0.029959 0.113 Uiso 0.5 1 calc R U P A -1
H48B H 0.149705 0.419311 -0.051565 0.113 Uiso 0.5 1 calc R U P A -1
C49 C 0.2314(7) 0.4104(5) -0.0009(3) 0.093(4) Uani 0.5 1 d D U P A -1
H49A H 0.234391 0.356379 -0.012228 0.112 Uiso 0.5 1 calc R U P A -1
H49B H 0.187035 0.407595 0.009941 0.112 Uiso 0.5 1 calc R U P A -1
C50 C 0.2997(5) 0.4207(5) 0.0221(2) 0.077(3) Uani 0.5 1 d D U P A -1
H50A H 0.304730 0.371984 0.036534 0.092 Uiso 0.5 1 calc R U P A -1
H50B H 0.344398 0.422340 0.011482 0.092 Uiso 0.5 1 calc R U P A -1
O11A O 0.3458(3) 0.6308(4) -0.04163(16) 0.088(2) Uani 0.588(6) 1 d D U P A 2
C51A C 0.3691(4) 0.5640(6) -0.0592(2) 0.071(3) Uani 0.588(6) 1 d D U P A 2
H51A H 0.360532 0.578551 -0.081314 0.085 Uiso 0.588(6) 1 calc R U P A 2
H51B H 0.341288 0.511199 -0.055987 0.085 Uiso 0.588(6) 1 calc R U P A 2
C52A C 0.4507(4) 0.5521(7) -0.0483(3) 0.097(3) Uani 0.588(6) 1 d D U P A 2
H52A H 0.459256 0.501889 -0.034663 0.117 Uiso 0.588(6) 1 calc R U P A 2
H52B H 0.478365 0.544127 -0.066019 0.117 Uiso 0.588(6) 1 calc R U P A 2
C53A C 0.4750(4) 0.6319(6) -0.0313(3) 0.101(3) Uani 0.588(6) 1 d D U P A 2
H53A H 0.510307 0.664150 -0.042142 0.122 Uiso 0.588(6) 1 calc R U P A 2
H53B H 0.499672 0.618484 -0.010250 0.122 Uiso 0.588(6) 1 calc R U P A 2
C54A C 0.4047(4) 0.6826(6) -0.0301(4) 0.099(4) Uani 0.588(6) 1 d D U P A 2
H54A H 0.400708 0.699375 -0.008715 0.118 Uiso 0.588(6) 1 calc R U P A 2
H54B H 0.404881 0.734800 -0.042771 0.118 Uiso 0.588(6) 1 calc R U P A 2
O11B O 0.1109(6) 0.5748(6) 0.0157(2) 0.103(4) Uani 0.412(6) 1 d D U P A 3
C51B C 0.0604(9) 0.6412(10) 0.0133(2) 0.094(4) Uani 0.412(6) 1 d D U P A 3
H51C H 0.008639 0.620214 0.007860 0.113 Uiso 0.412(6) 1 calc R U P A 3
H51D H 0.071108 0.683105 -0.002358 0.113 Uiso 0.412(6) 1 calc R U P A 3
C52B C 0.0723(12) 0.6800(7) 0.0454(3) 0.106(5) Uani 0.412(6) 1 d D U P A 3
H52C H 0.117969 0.715322 0.048765 0.127 Uiso 0.412(6) 1 calc R U P A 3
H52D H 0.028929 0.714678 0.049272 0.127 Uiso 0.412(6) 1 calc R U P A 3
C53B C 0.0800(12) 0.6002(8) 0.0648(2) 0.094(4) Uani 0.412(6) 1 d D U P A 3
H53C H 0.121355 0.605513 0.082085 0.113 Uiso 0.412(6) 1 calc R U P A 3
H53D H 0.033291 0.587305 0.073162 0.113 Uiso 0.412(6) 1 calc R U P A 3
C54B C 0.0967(12) 0.5330(6) 0.0423(3) 0.086(4) Uani 0.412(6) 1 d D U P A 3
H54C H 0.140672 0.499028 0.051122 0.103 Uiso 0.412(6) 1 calc R U P A 3
H54D H 0.053601 0.494064 0.037535 0.103 Uiso 0.412(6) 1 calc R U P A 3
O12A O 0.4159(8) 0.8637(7) 0.1788(2) 0.183(5) Uani 0.618(8) 1 d D U P B 4
C55A C 0.4140(12) 0.8284(8) 0.1494(3) 0.180(7) Uani 0.618(8) 1 d D U P B 4
H55A H 0.376688 0.782012 0.146228 0.216 Uiso 0.618(8) 1 calc R U P B 4
H55B H 0.463424 0.804578 0.146892 0.216 Uiso 0.618(8) 1 calc R U P B 4
C56A C 0.3935(11) 0.8981(10) 0.1265(2) 0.175(6) Uani 0.618(8) 1 d D U P B 4
H56A H 0.354900 0.878558 0.109750 0.209 Uiso 0.618(8) 1 calc R U P B 4
H56B H 0.437701 0.917399 0.117512 0.209 Uiso 0.618(8) 1 calc R U P B 4
C57A C 0.3639(12) 0.9689(10) 0.1446(3) 0.193(7) Uani 0.618(8) 1 d D U P B 4
H57A H 0.382800 1.024960 0.138868 0.232 Uiso 0.618(8) 1 calc R U P B 4
H57B H 0.308671 0.969962 0.141142 0.232 Uiso 0.618(8) 1 calc R U P B 4
C58A C 0.3924(9) 0.9479(8) 0.1772(3) 0.154(5) Uani 0.618(8) 1 d D U P B 4
H58A H 0.434518 0.985932 0.184961 0.185 Uiso 0.618(8) 1 calc R U P B 4
H58B H 0.352482 0.956134 0.190177 0.185 Uiso 0.618(8) 1 calc R U P B 4
O12B O 0.4450(8) 0.9784(9) 0.1520(4) 0.162(6) Uani 0.382(8) 1 d D U P B 5
C55B C 0.3826(10) 0.9839(11) 0.1294(4) 0.131(6) Uani 0.382(8) 1 d D U P B 5
H55C H 0.397045 0.977965 0.108608 0.157 Uiso 0.382(8) 1 calc R U P B 5
H55D H 0.356675 1.039014 0.130689 0.157 Uiso 0.382(8) 1 calc R U P B 5
C56B C 0.3334(8) 0.9103(14) 0.1365(6) 0.153(8) Uani 0.382(8) 1 d D U P B 5
H56C H 0.292154 0.930635 0.147136 0.183 Uiso 0.382(8) 1 calc R U P B 5
H56D H 0.312102 0.880515 0.117364 0.183 Uiso 0.382(8) 1 calc R U P B 5
C57B C 0.3846(11) 0.8522(13) 0.1570(7) 0.164(8) Uani 0.382(8) 1 d D U P B 5
H57C H 0.380711 0.792596 0.149614 0.196 Uiso 0.382(8) 1 calc R U P B 5
H57D H 0.374376 0.854460 0.178523 0.196 Uiso 0.382(8) 1 calc R U P B 5
C58B C 0.4601(9) 0.8905(11) 0.1538(6) 0.159(7) Uani 0.382(8) 1 d D U P B 5
H58C H 0.497335 0.876904 0.171898 0.190 Uiso 0.382(8) 1 calc R U P B 5
H58D H 0.478458 0.869740 0.134976 0.190 Uiso 0.382(8) 1 calc R U P B 5

loop_
_atom_site_aniso_label
_atom_site_aniso_U_11
_atom_site_aniso_U_22
_atom_site_aniso_U_33
_atom_site_aniso_U_23
_atom_site_aniso_U_13
_atom_site_aniso_U_12
Cu1 0.0346(2) 0.0326(2) 0.0456(3) -0.00284(19) -0.00617(19) -0.00214(19)
Cu2 0.0425(3) 0.0394(3) 0.0412(3) -0.0030(2) -0.0051(2) -0.0006(2)
P1 0.0390(5) 0.0317(5) 0.0487(6) -0.0077(4) -0.0032(4) -0.0020(4)
P2 0.0559(6) 0.0350(5) 0.0462(6) -0.0068(4) 0.0002(5) -0.0034(5)
N1 0.0338(15) 0.0319(15) 0.0338(16) 0.0000(12) -0.0044(12) -0.0020(13)
N8 0.0426(17) 0.0382(16) 0.0313(15) -0.0039(13) -0.0038(13) 0.0024(14)
C1 0.043(2) 0.037(2) 0.051(2) -0.0137(18) -0.0022(18) -0.0071(17)
C2 0.040(2) 0.039(2) 0.038(2) 0.0000(16) -0.0033(16) -0.0048(17)
C3 0.038(2) 0.043(2) 0.049(2) -0.0084(18) -0.0062(17) -0.0053(18)
C4 0.0303(19) 0.051(2) 0.050(2) -0.0029(19) -0.0081(17) -0.0063(18)
C5 0.040(2) 0.067(3) 0.040(2) -0.006(2) -0.0018(17) 0.011(2)
C6 0.050(2) 0.058(3) 0.041(2) -0.0132(19) -0.0031(18) 0.014(2)
C7 0.050(2) 0.047(2) 0.0314(19) -0.0029(17) -0.0030(16) 0.0088(19)
C8 0.059(3) 0.043(2) 0.051(2) -0.0128(19) -0.003(2) 0.007(2)
C9 0.0318(18) 0.0363(19) 0.0342(19) -0.0011(15) -0.0032(14) -0.0015(15)
C10 0.0328(19) 0.053(2) 0.040(2) 0.0010(18) -0.0048(16) 0.0041(18)
C4A 0.0329(19) 0.048(2) 0.0345(19) -0.0004(16) -0.0019(15) -0.0003(17)
C8A 0.0364(19) 0.0383(19) 0.0294(18) 0.0032(15) -0.0032(15) 0.0011(16)
C9A 0.0344(19) 0.0344(19) 0.0314(18) 0.0030(15) -0.0028(14) -0.0027(15)
C10A 0.041(2) 0.043(2) 0.037(2) -0.0013(16) -0.0021(16) 0.0039(17)
C11 0.046(2) 0.046(2) 0.053(2) -0.0077(19) -0.0022(18) -0.0036(19)
C12 0.053(3) 0.067(3) 0.061(3) -0.025(2) -0.004(2) -0.008(2)
C13 0.086(4) 0.069(3) 0.061(3) 0.009(2) 0.010(3) 0.009(3)
C14 0.060(3) 0.078(3) 0.068(3) -0.018(3) 0.014(2) -0.024(3)
C15 0.062(3) 0.035(2) 0.063(3) -0.0034(19) -0.001(2) 0.0015(19)
C16 0.102(4) 0.056(3) 0.071(3) 0.015(2) 0.025(3) 0.008(3)
C17 0.060(3) 0.047(2) 0.081(3) -0.006(2) -0.012(2) 0.018(2)
C18 0.075(3) 0.035(2) 0.110(4) -0.004(2) 0.003(3) -0.006(2)
C19 0.095(4) 0.044(3) 0.064(3) 0.006(2) 0.015(3) 0.001(3)
C20 0.189(7) 0.040(3) 0.099(4) 0.018(3) 0.051(5) 0.024(3)
C21 0.120(5) 0.089(4) 0.106(5) 0.022(4) 0.028(4) -0.042(4)
C22 0.136(5) 0.081(4) 0.067(4) 0.022(3) 0.019(3) 0.015(4)
C23 0.051(2) 0.037(2) 0.049(2) -0.0075(17) -0.0040(18) -0.0057(18)
C24 0.072(3) 0.045(2) 0.050(2) 0.0008(19) -0.003(2) -0.007(2)
C25 0.070(3) 0.050(3) 0.057(3) -0.015(2) -0.004(2) -0.003(2)
C26 0.056(3) 0.065(3) 0.071(3) -0.007(2) -0.006(2) -0.005(2)
N2 0.0431(18) 0.048(2) 0.0462(19) -0.0100(16) 0.0028(15) -0.0032(15)
C27 0.0303(19) 0.044(2) 0.052(2) -0.0050(19) -0.0054(17) 0.0044(17)
C28 0.077(3) 0.047(2) 0.053(3) -0.016(2) -0.007(2) 0.006(2)
K1 0.0343(6) 0.0333(6) 0.0370(6) 0.0013(4) -0.0038(4) -0.0015(5)
O1 0.0356(14) 0.0719(19) 0.0380(15) 0.0120(13) 0.0011(11) 0.0019(13)
O2 0.0412(15) 0.0582(17) 0.0384(14) 0.0114(12) -0.0003(11) 0.0045(13)
O3 0.0473(16) 0.0546(16) 0.0443(15) 0.0053(13) 0.0003(12) 0.0125(13)
O4 0.086(2) 0.0461(17) 0.067(2) -0.0038(15) 0.0020(17) -0.0284(16)
C29 0.050(3) 0.073(3) 0.050(3) 0.012(2) -0.009(2) 0.007(2)
C30 0.053(3) 0.076(3) 0.037(2) 0.014(2) -0.0065(19) 0.009(2)
C31 0.051(2) 0.069(3) 0.037(2) 0.005(2) 0.0008(18) 0.001(2)
C32 0.053(2) 0.054(3) 0.051(2) 0.001(2) 0.006(2) 0.009(2)
C33 0.052(3) 0.068(3) 0.057(3) 0.018(2) 0.007(2) 0.023(2)
C34 0.041(2) 0.089(4) 0.061(3) 0.021(3) 0.001(2) 0.016(2)
C35 0.074(3) 0.046(2) 0.062(3) -0.008(2) 0.003(2) -0.011(2)
C36 0.057(3) 0.053(3) 0.072(3) -0.011(2) -0.002(2) 0.001(2)
C37 0.058(3) 0.043(2) 0.065(3) -0.005(2) 0.006(2) -0.005(2)
C38 0.067(3) 0.042(2) 0.059(3) -0.005(2) 0.005(2) -0.001(2)
K2 0.0779(9) 0.0338(6) 0.0574(8) 0.000 0.0133(7) 0.000
O5 0.065(4) 0.061(4) 0.076(5) 0.015(3) 0.010(4) 0.010(3)
O6 0.067(5) 0.067(4) 0.060(5) -0.006(4) 0.010(4) 0.001(4)
O7 0.073(5) 0.045(5) 0.078(6) -0.002(4) 0.017(4) 0.001(4)
O8 0.094(7) 0.070(7) 0.060(5) 0.017(4) 0.003(4) 0.015(6)
O9 0.096(6) 0.106(5) 0.049(5) -0.019(4) 0.002(4) 0.009(6)
O10 0.083(5) 0.051(4) 0.088(5) -0.024(4) 0.019(4) -0.011(4)
C39 0.061(6) 0.076(5) 0.075(6) 0.035(5) 0.001(4) 0.011(5)
C40 0.069(6) 0.087(5) 0.061(5) 0.027(4) 0.002(5) -0.001(5)
C41 0.080(6) 0.080(6) 0.051(5) -0.016(4) -0.005(5) 0.005(6)
C42 0.066(6) 0.061(5) 0.082(6) -0.029(5) 0.004(5) -0.003(5)
C43 0.084(8) 0.047(5) 0.091(7) 0.004(5) 0.007(6) 0.005(5)
C44 0.092(8) 0.049(6) 0.084(7) 0.018(5) 0.017(6) 0.010(6)
C45 0.095(7) 0.101(7) 0.077(6) -0.016(6) 0.007(5) 0.015(7)
C46 0.085(7) 0.100(6) 0.074(7) -0.002(5) 0.002(6) 0.016(7)
C47 0.095(8) 0.105(6) 0.081(7) -0.030(5) -0.004(6) -0.016(7)
C48 0.093(7) 0.098(7) 0.090(7) -0.039(5) 0.012(5) -0.009(6)
C49 0.107(9) 0.046(4) 0.127(7) -0.009(5) 0.020(6) -0.007(5)
C50 0.096(6) 0.041(4) 0.099(6) 0.013(4) 0.035(5) 0.012(5)
O11A 0.063(3) 0.087(4) 0.115(5) -0.043(4) 0.014(3) 0.001(3)
C51A 0.068(5) 0.068(5) 0.076(5) -0.028(4) 0.003(4) 0.008(4)
C52A 0.072(5) 0.088(6) 0.125(7) -0.024(5) -0.008(5) 0.014(5)
C53A 0.071(5) 0.107(6) 0.119(7) -0.045(6) -0.010(5) 0.006(5)
C54A 0.080(5) 0.078(6) 0.131(8) -0.040(6) -0.009(6) 0.006(4)
O11B 0.114(7) 0.112(6) 0.090(6) 0.015(5) 0.042(5) 0.022(5)
C51B 0.100(8) 0.108(8) 0.076(6) 0.018(6) 0.022(6) 0.027(6)
C52B 0.141(10) 0.083(7) 0.091(7) 0.003(5) 0.008(7) 0.031(7)
C53B 0.117(9) 0.090(7) 0.074(6) 0.001(5) 0.010(6) 0.014(7)
C54B 0.107(9) 0.071(6) 0.086(7) 0.004(5) 0.031(7) -0.005(6)
O12A 0.220(9) 0.161(7) 0.158(7) -0.008(6) -0.008(7) 0.015(6)
C55A 0.207(11) 0.146(9) 0.183(9) -0.017(6) 0.015(8) 0.009(8)
C56A 0.211(11) 0.170(9) 0.140(8) -0.017(6) 0.020(8) -0.005(8)
C57A 0.217(11) 0.174(9) 0.181(9) -0.021(7) 0.003(8) 0.026(8)
C58A 0.173(9) 0.154(8) 0.137(7) -0.020(7) 0.032(7) 0.036(7)
O12B 0.156(9) 0.141(8) 0.179(10) -0.018(7) -0.007(7) -0.011(7)
C55B 0.131(9) 0.138(10) 0.128(10) -0.016(8) 0.037(7) -0.010(7)
C56B 0.135(9) 0.163(11) 0.158(11) 0.021(8) 0.014(8) -0.018(7)
C57B 0.157(10) 0.155(11) 0.180(12) 0.030(9) 0.031(9) -0.014(8)
C58B 0.135(9) 0.149(9) 0.190(12) 0.004(9) 0.014(8) -0.007(8)

_geom_special_details            
;
 All esds (except the esd in the dihedral angle between two l.s. planes)
 are estimated using the full covariance matrix.  The cell esds are taken
 into account individually in the estimation of esds in distances, angles
 and torsion angles; correlations between esds in cell parameters are only
 used when they are defined by crystal symmetry.  An approximate (isotropic)
 treatment of cell esds is used for estimating esds involving l.s. planes.
;

loop_
_geom_bond_atom_site_label_1
_geom_bond_atom_site_label_2
_geom_bond_distance
_geom_bond_site_symmetry_2
_geom_bond_publ_flag
Cu1 N2 1.893(3) . ?
Cu1 N1 2.048(3) . ?
Cu1 P1 2.2215(10) . ?
Cu2 C28 1.989(4) . ?
Cu2 N8 2.026(3) . ?
Cu2 P2 2.2800(11) . ?
P1 C1 1.760(4) . ?
P1 C11 1.871(4) . ?
P1 C15 1.876(4) . ?
P2 C8 1.760(4) . ?
P2 C19 1.877(4) . ?
P2 C23 1.878(4) . ?
N1 C9A 1.376(4) . ?
N1 C2 1.384(4) . ?
N8 C8A 1.383(4) . ?
N8 C7 1.389(5) . ?
C1 C2 1.384(5) . ?
C1 H1 0.9500 . ?
C2 C3 1.446(5) . ?
C3 C4 1.342(5) . ?
C3 H3 0.9500 . ?
C4 C4A 1.432(5) . ?
C4 H4 0.9500 . ?
C5 C6 1.345(5) . ?
C5 C10A 1.432(5) . ?
C5 H5 0.9500 . ?
C6 C7 1.445(5) . ?
C6 H6 0.9500 . ?
C7 C8 1.381(5) . ?
C8 H8 0.9500 . ?
C9 C8A 1.387(5) . ?
C9 C9A 1.406(5) . ?
C9 H9 0.9500 . ?
C10 C10A 1.392(5) . ?
C10 C4A 1.395(5) . ?
C10 H10 0.9500 . ?
C4A C9A 1.434(5) . ?
C8A C10A 1.436(5) . ?
C11 C12 1.535(5) . ?
C11 C13 1.536(6) . ?
C11 C14 1.541(6) . ?
C12 H12A 0.9800 . ?
C12 H12B 0.9800 . ?
C12 H12C 0.9800 . ?
C13 H13A 0.9800 . ?
C13 H13B 0.9800 . ?
C13 H13C 0.9800 . ?
C14 H14A 0.9800 . ?
C14 H14B 0.9800 . ?
C14 H14C 0.9800 . ?
C15 C16 1.527(7) . ?
C15 C18 1.528(6) . ?
C15 C17 1.540(6) . ?
C16 H16A 0.9800 . ?
C16 H16B 0.9800 . ?
C16 H16C 0.9800 . ?
C17 H17A 0.9800 . ?
C17 H17B 0.9800 . ?
C17 H17C 0.9800 . ?
C18 H18A 0.9800 . ?
C18 H18B 0.9800 . ?
C18 H18C 0.9800 . ?
C19 C21 1.512(7) . ?
C19 C22 1.539(7) . ?
C19 C20 1.548(7) . ?
C20 H20A 0.9800 . ?
C20 H20B 0.9800 . ?
C20 H20C 0.9800 . ?
C21 H21A 0.9800 . ?
C21 H21B 0.9800 . ?
C21 H21C 0.9800 . ?
C22 H22A 0.9800 . ?
C22 H22B 0.9800 . ?
C22 H22C 0.9800 . ?
C23 C26 1.522(6) . ?
C23 C24 1.534(5) . ?
C23 C25 1.543(5) . ?
C24 H24A 0.9800 . ?
C24 H24B 0.9800 . ?
C24 H24C 0.9800 . ?
C25 H25A 0.9800 . ?
C25 H25B 0.9800 . ?
C25 H25C 0.9800 . ?
C26 H26A 0.9800 . ?
C26 H26B 0.9800 . ?
C26 H26C 0.9800 . ?
N2 C27 1.166(5) . ?
C27 C28 1.386(5) . ?
C28 H28A 0.9900 . ?
C28 H28B 0.9900 . ?
K1 O4 2.682(3) . ?
K1 O4 2.682(3) 7 ?
K1 O2 2.774(2) . ?
K1 O2 2.774(2) 7 ?
K1 O1 2.804(2) 7 ?
K1 O1 2.804(2) . ?
K1 O3 2.845(3) . ?
K1 O3 2.845(3) 7 ?
O1 C34 1.395(4) 7 ?
O1 C29 1.399(4) . ?
O2 C31 1.409(4) . ?
O2 C30 1.415(4) . ?
O3 C32 1.401(4) . ?
O3 C33 1.406(4) . ?
O4 C35 1.420(4) . ?
O4 C38 1.423(4) . ?
C29 C30 1.482(5) . ?
C29 H29A 0.9900 . ?
C29 H29B 0.9900 . ?
C30 H30A 0.9900 . ?
C30 H30B 0.9900 . ?
C31 C32 1.482(5) . ?
C31 H31A 0.9900 . ?
C31 H31B 0.9900 . ?
C32 H32A 0.9900 . ?
C32 H32B 0.9900 . ?
C33 C34 1.472(5) . ?
C33 H33A 0.9900 . ?
C33 H33B 0.9900 . ?
C34 H34A 0.9900 . ?
C34 H34B 0.9900 . ?
C35 C36 1.508(5) . ?
C35 H35A 0.9900 . ?
C35 H35B 0.9900 . ?
C36 C37 1.503(5) . ?
C36 H36A 0.9900 . ?
C36 H36B 0.9900 . ?
C37 C38 1.509(5) . ?
C37 H37A 0.9900 . ?
C37 H37B 0.9900 . ?
C38 H38A 0.9900 . ?
C38 H38B 0.9900 . ?
K2 O9 2.652(11) . ?
K2 O10 2.692(8) . ?
K2 O11A 2.696(6) 2 ?
K2 O11A 2.696(6) . ?
K2 O8 2.745(14) . ?
K2 O5 2.820(8) . ?
K2 O11B 2.881(10) . ?
K2 O11B 2.881(10) 2 ?
K2 O6 2.887(10) . ?
K2 O7 2.895(14) . ?
K2 C54A 3.340(12) 2 ?
K2 C54A 3.340(12) . ?
O5 C39 1.405(7) . ?
O5 C50 1.406(6) . ?
O6 C40 1.403(6) . ?
O6 C41 1.408(6) . ?
O7 C43 1.397(7) . ?
O7 C42 1.404(7) . ?
O8 C45 1.397(7) . ?
O8 C44 1.400(7) . ?
O9 C47 1.397(7) . ?
O9 C46 1.401(7) . ?
O10 C49 1.399(7) . ?
O10 C48 1.407(7) . ?
C39 C40 1.493(8) . ?
C39 H39A 0.9900 . ?
C39 H39B 0.9900 . ?
C40 H40A 0.9900 . ?
C40 H40B 0.9900 . ?
C41 C42 1.487(7) . ?
C41 H41A 0.9900 . ?
C41 H41B 0.9900 . ?
C42 H42A 0.9900 . ?
C42 H42B 0.9900 . ?
C43 C44 1.489(7) . ?
C43 H43A 0.9900 . ?
C43 H43B 0.9900 . ?
C44 H44A 0.9900 . ?
C44 H44B 0.9900 . ?
C45 C46 1.488(7) . ?
C45 H45A 0.9900 . ?
C45 H45B 0.9900 . ?
C46 H46A 0.9900 . ?
C46 H46B 0.9900 . ?
C47 C48 1.491(8) . ?
C47 H47A 0.9900 . ?
C47 H47B 0.9900 . ?
C48 H48A 0.9900 . ?
C48 H48B 0.9900 . ?
C49 C50 1.490(7) . ?
C49 H49A 0.9900 . ?
C49 H49B 0.9900 . ?
C50 H50A 0.9900 . ?
C50 H50B 0.9900 . ?
O11A C54A 1.379(7) . ?
O11A C51A 1.402(6) . ?
C51A C52A 1.499(7) . ?
C51A H51A 0.9900 . ?
C51A H51B 0.9900 . ?
C52A C53A 1.493(7) . ?
C52A H52A 0.9900 . ?
C52A H52B 0.9900 . ?
C53A C54A 1.509(7) . ?
C53A H53A 0.9900 . ?
C53A H53B 0.9900 . ?
C54A H54A 0.9900 . ?
C54A H54B 0.9900 . ?
O11B C51B 1.382(7) . ?
O11B C54B 1.396(7) . ?
C51B C52B 1.521(8) . ?
C51B H51C 0.9900 . ?
C51B H51D 0.9900 . ?
C52B C53B 1.513(7) . ?
C52B H52C 0.9900 . ?
C52B H52D 0.9900 . ?
C53B C54B 1.505(7) . ?
C53B H53C 0.9900 . ?
C53B H53D 0.9900 . ?
C54B H54C 0.9900 . ?
C54B H54D 0.9900 . ?
O12A C58A 1.387(7) . ?
O12A C55A 1.402(8) . ?
C55A C56A 1.495(7) . ?
C55A H55A 0.9900 . ?
C55A H55B 0.9900 . ?
C56A C57A 1.509(7) . ?
C56A H56A 0.9900 . ?
C56A H56B 0.9900 . ?
C57A C58A 1.489(7) . ?
C57A H57A 0.9900 . ?
C57A H57B 0.9900 . ?
C58A H58A 0.9900 . ?
C58A H58B 0.9900 . ?
O12B C55B 1.397(8) . ?
O12B C58B 1.407(8) . ?
C55B C56B 1.519(8) . ?
C55B H55C 0.9900 . ?
C55B H55D 0.9900 . ?
C56B C57B 1.504(8) . ?
C56B H56C 0.9900 . ?
C56B H56D 0.9900 . ?
C57B C58B 1.518(8) . ?
C57B H57C 0.9900 . ?
C57B H57D 0.9900 . ?
C58B H58C 0.9900 . ?
C58B H58D 0.9900 . ?

loop_
_geom_angle_atom_site_label_1
_geom_angle_atom_site_label_2
_geom_angle_atom_site_label_3
_geom_angle
_geom_angle_site_symmetry_1
_geom_angle_site_symmetry_3
_geom_angle_publ_flag
N2 Cu1 N1 121.29(12) . . ?
N2 Cu1 P1 149.45(10) . . ?
N1 Cu1 P1 89.24(8) . . ?
C28 Cu2 N8 142.53(15) . . ?
C28 Cu2 P2 129.36(13) . . ?
N8 Cu2 P2 88.10(9) . . ?
C1 P1 C11 107.35(18) . . ?
C1 P1 C15 104.63(19) . . ?
C11 P1 C15 110.75(19) . . ?
C1 P1 Cu1 96.37(12) . . ?
C11 P1 Cu1 117.80(13) . . ?
C15 P1 Cu1 117.41(14) . . ?
C8 P2 C19 104.3(2) . . ?
C8 P2 C23 106.33(19) . . ?
C19 P2 C23 111.3(2) . . ?
C8 P2 Cu2 95.91(13) . . ?
C19 P2 Cu2 120.72(15) . . ?
C23 P2 Cu2 115.15(12) . . ?
C9A N1 C2 119.8(3) . . ?
C9A N1 Cu1 126.9(2) . . ?
C2 N1 Cu1 113.1(2) . . ?
C8A N8 C7 119.5(3) . . ?
C8A N8 Cu2 125.5(2) . . ?
C7 N8 Cu2 114.8(2) . . ?
C2 C1 P1 120.2(3) . . ?
C2 C1 H1 119.9 . . ?
P1 C1 H1 119.9 . . ?
N1 C2 C1 121.0(3) . . ?
N1 C2 C3 118.9(3) . . ?
C1 C2 C3 120.1(3) . . ?
C4 C3 C2 121.8(3) . . ?
C4 C3 H3 119.1 . . ?
C2 C3 H3 119.1 . . ?
C3 C4 C4A 119.9(3) . . ?
C3 C4 H4 120.0 . . ?
C4A C4 H4 120.0 . . ?
C6 C5 C10A 120.2(4) . . ?
C6 C5 H5 119.9 . . ?
C10A C5 H5 119.9 . . ?
C5 C6 C7 121.8(4) . . ?
C5 C6 H6 119.1 . . ?
C7 C6 H6 119.1 . . ?
C8 C7 N8 121.0(4) . . ?
C8 C7 C6 120.1(4) . . ?
N8 C7 C6 118.9(3) . . ?
C7 C8 P2 120.2(3) . . ?
C7 C8 H8 119.9 . . ?
P2 C8 H8 119.9 . . ?
C8A C9 C9A 122.9(3) . . ?
C8A C9 H9 118.5 . . ?
C9A C9 H9 118.5 . . ?
C10A C10 C4A 122.2(3) . . ?
C10A C10 H10 118.9 . . ?
C4A C10 H10 118.9 . . ?
C10 C4A C4 123.4(3) . . ?
C10 C4A C9A 119.0(3) . . ?
C4 C4A C9A 117.6(3) . . ?
N8 C8A C9 119.7(3) . . ?
N8 C8A C10A 122.0(3) . . ?
C9 C8A C10A 118.3(3) . . ?
N1 C9A C9 120.0(3) . . ?
N1 C9A C4A 121.8(3) . . ?
C9 C9A C4A 118.2(3) . . ?
C10 C10A C5 123.4(3) . . ?
C10 C10A C8A 119.2(3) . . ?
C5 C10A C8A 117.3(3) . . ?
C12 C11 C13 108.1(4) . . ?
C12 C11 C14 108.1(3) . . ?
C13 C11 C14 108.7(4) . . ?
C12 C11 P1 115.6(3) . . ?
C13 C11 P1 105.6(3) . . ?
C14 C11 P1 110.7(3) . . ?
C11 C12 H12A 109.5 . . ?
C11 C12 H12B 109.5 . . ?
H12A C12 H12B 109.5 . . ?
C11 C12 H12C 109.5 . . ?
H12A C12 H12C 109.5 . . ?
H12B C12 H12C 109.5 . . ?
C11 C13 H13A 109.5 . . ?
C11 C13 H13B 109.5 . . ?
H13A C13 H13B 109.5 . . ?
C11 C13 H13C 109.5 . . ?
H13A C13 H13C 109.5 . . ?
H13B C13 H13C 109.5 . . ?
C11 C14 H14A 109.5 . . ?
C11 C14 H14B 109.5 . . ?
H14A C14 H14B 109.5 . . ?
C11 C14 H14C 109.5 . . ?
H14A C14 H14C 109.5 . . ?
H14B C14 H14C 109.5 . . ?
C16 C15 C18 109.7(4) . . ?
C16 C15 C17 107.5(4) . . ?
C18 C15 C17 109.4(4) . . ?
C16 C15 P1 104.3(3) . . ?
C18 C15 P1 113.4(3) . . ?
C17 C15 P1 112.3(3) . . ?
C15 C16 H16A 109.5 . . ?
C15 C16 H16B 109.5 . . ?
H16A C16 H16B 109.5 . . ?
C15 C16 H16C 109.5 . . ?
H16A C16 H16C 109.5 . . ?
H16B C16 H16C 109.5 . . ?
C15 C17 H17A 109.5 . . ?
C15 C17 H17B 109.5 . . ?
H17A C17 H17B 109.5 . . ?
C15 C17 H17C 109.5 . . ?
H17A C17 H17C 109.5 . . ?
H17B C17 H17C 109.5 . . ?
C15 C18 H18A 109.5 . . ?
C15 C18 H18B 109.5 . . ?
H18A C18 H18B 109.5 . . ?
C15 C18 H18C 109.5 . . ?
H18A C18 H18C 109.5 . . ?
H18B C18 H18C 109.5 . . ?
C21 C19 C22 108.6(5) . . ?
C21 C19 C20 110.9(5) . . ?
C22 C19 C20 107.9(5) . . ?
C21 C19 P2 111.9(4) . . ?
C22 C19 P2 103.3(3) . . ?
C20 C19 P2 113.8(4) . . ?
C19 C20 H20A 109.5 . . ?
C19 C20 H20B 109.5 . . ?
H20A C20 H20B 109.5 . . ?
C19 C20 H20C 109.5 . . ?
H20A C20 H20C 109.5 . . ?
H20B C20 H20C 109.5 . . ?
C19 C21 H21A 109.5 . . ?
C19 C21 H21B 109.5 . . ?
H21A C21 H21B 109.5 . . ?
C19 C21 H21C 109.5 . . ?
H21A C21 H21C 109.5 . . ?
H21B C21 H21C 109.5 . . ?
C19 C22 H22A 109.5 . . ?
C19 C22 H22B 109.5 . . ?
H22A C22 H22B 109.5 . . ?
C19 C22 H22C 109.5 . . ?
H22A C22 H22C 109.5 . . ?
H22B C22 H22C 109.5 . . ?
C26 C23 C24 107.9(3) . . ?
C26 C23 C25 110.8(3) . . ?
C24 C23 C25 108.0(3) . . ?
C26 C23 P2 111.4(3) . . ?
C24 C23 P2 103.9(2) . . ?
C25 C23 P2 114.3(3) . . ?
C23 C24 H24A 109.5 . . ?
C23 C24 H24B 109.5 . . ?
H24A C24 H24B 109.5 . . ?
C23 C24 H24C 109.5 . . ?
H24A C24 H24C 109.5 . . ?
H24B C24 H24C 109.5 . . ?
C23 C25 H25A 109.5 . . ?
C23 C25 H25B 109.5 . . ?
H25A C25 H25B 109.5 . . ?
C23 C25 H25C 109.5 . . ?
H25A C25 H25C 109.5 . . ?
H25B C25 H25C 109.5 . . ?
C23 C26 H26A 109.5 . . ?
C23 C26 H26B 109.5 . . ?
H26A C26 H26B 109.5 . . ?
C23 C26 H26C 109.5 . . ?
H26A C26 H26C 109.5 . . ?
H26B C26 H26C 109.5 . . ?
C27 N2 Cu1 157.6(3) . . ?
N2 C27 C28 174.8(4) . . ?
C27 C28 Cu2 114.0(3) . . ?
C27 C28 H28A 108.8 . . ?
Cu2 C28 H28A 108.8 . . ?
C27 C28 H28B 108.8 . . ?
Cu2 C28 H28B 108.8 . . ?
H28A C28 H28B 107.6 . . ?
O4 K1 O4 180.00(4) . 7 ?
O4 K1 O2 81.84(8) . . ?
O4 K1 O2 98.16(8) 7 . ?
O4 K1 O2 98.16(8) . 7 ?
O4 K1 O2 81.84(8) 7 7 ?
O2 K1 O2 180.00(10) . 7 ?
O4 K1 O1 87.65(9) . 7 ?
O4 K1 O1 92.35(9) 7 7 ?
O2 K1 O1 119.50(7) . 7 ?
O2 K1 O1 60.50(7) 7 7 ?
O4 K1 O1 92.35(9) . . ?
O4 K1 O1 87.65(9) 7 . ?
O2 K1 O1 60.50(7) . . ?
O2 K1 O1 119.50(7) 7 . ?
O1 K1 O1 180.00(10) 7 . ?
O4 K1 O3 90.47(9) . . ?
O4 K1 O3 89.53(9) 7 . ?
O2 K1 O3 60.57(7) . . ?
O2 K1 O3 119.43(7) 7 . ?
O1 K1 O3 60.14(7) 7 . ?
O1 K1 O3 119.86(7) . . ?
O4 K1 O3 89.53(9) . 7 ?
O4 K1 O3 90.47(9) 7 7 ?
O2 K1 O3 119.43(7) . 7 ?
O2 K1 O3 60.57(7) 7 7 ?
O1 K1 O3 119.86(7) 7 7 ?
O1 K1 O3 60.14(7) . 7 ?
O3 K1 O3 180.0 . 7 ?
C34 O1 C29 114.9(3) 7 . ?
C34 O1 K1 115.4(2) 7 . ?
C29 O1 K1 114.9(2) . . ?
C31 O2 C30 113.3(3) . . ?
C31 O2 K1 116.4(2) . . ?
C30 O2 K1 115.1(2) . . ?
C32 O3 C33 114.3(3) . . ?
C32 O3 K1 112.3(2) . . ?
C33 O3 K1 113.0(2) . . ?
C35 O4 C38 109.4(3) . . ?
C35 O4 K1 125.3(2) . . ?
C38 O4 K1 119.2(2) . . ?
O1 C29 C30 110.5(3) . . ?
O1 C29 H29A 109.6 . . ?
C30 C29 H29A 109.6 . . ?
O1 C29 H29B 109.6 . . ?
C30 C29 H29B 109.6 . . ?
H29A C29 H29B 108.1 . . ?
O2 C30 C29 110.1(3) . . ?
O2 C30 H30A 109.6 . . ?
C29 C30 H30A 109.6 . . ?
O2 C30 H30B 109.6 . . ?
C29 C30 H30B 109.6 . . ?
H30A C30 H30B 108.1 . . ?
O2 C31 C32 110.3(3) . . ?
O2 C31 H31A 109.6 . . ?
C32 C31 H31A 109.6 . . ?
O2 C31 H31B 109.6 . . ?
C32 C31 H31B 109.6 . . ?
H31A C31 H31B 108.1 . . ?
O3 C32 C31 111.4(3) . . ?
O3 C32 H32A 109.4 . . ?
C31 C32 H32A 109.4 . . ?
O3 C32 H32B 109.4 . . ?
C31 C32 H32B 109.4 . . ?
H32A C32 H32B 108.0 . . ?
O3 C33 C34 110.7(3) . . ?
O3 C33 H33A 109.5 . . ?
C34 C33 H33A 109.5 . . ?
O3 C33 H33B 109.5 . . ?
C34 C33 H33B 109.5 . . ?
H33A C33 H33B 108.1 . . ?
O1 C34 C33 111.1(3) 7 . ?
O1 C34 H34A 109.4 7 . ?
C33 C34 H34A 109.4 . . ?
O1 C34 H34B 109.4 7 . ?
C33 C34 H34B 109.4 . . ?
H34A C34 H34B 108.0 . . ?
O4 C35 C36 104.8(3) . . ?
O4 C35 H35A 110.8 . . ?
C36 C35 H35A 110.8 . . ?
O4 C35 H35B 110.8 . . ?
C36 C35 H35B 110.8 . . ?
H35A C35 H35B 108.9 . . ?
C37 C36 C35 101.9(3) . . ?
C37 C36 H36A 111.4 . . ?
C35 C36 H36A 111.4 . . ?
C37 C36 H36B 111.4 . . ?
C35 C36 H36B 111.4 . . ?
H36A C36 H36B 109.2 . . ?
C36 C37 C38 102.3(3) . . ?
C36 C37 H37A 111.3 . . ?
C38 C37 H37A 111.3 . . ?
C36 C37 H37B 111.3 . . ?
C38 C37 H37B 111.3 . . ?
H37A C37 H37B 109.2 . . ?
O4 C38 C37 107.0(3) . . ?
O4 C38 H38A 110.3 . . ?
C37 C38 H38A 110.3 . . ?
O4 C38 H38B 110.3 . . ?
C37 C38 H38B 110.3 . . ?
H38A C38 H38B 108.6 . . ?
O9 K2 O10 64.0(2) . . ?
O9 K2 O11A 101.9(3) . 2 ?
O10 K2 O11A 95.9(2) . 2 ?
O11A K2 O11A 175.3(3) 2 . ?
O9 K2 O8 63.1(3) . . ?
O10 K2 O8 125.2(2) . . ?
O9 K2 O5 123.0(2) . . ?
O10 K2 O5 60.2(2) . . ?
O8 K2 O5 173.7(3) . . ?
O9 K2 O11B 102.8(3) . 2 ?
O10 K2 O11B 73.4(3) . 2 ?
O11A K2 O11B 144.9(2) 2 2 ?
O11A K2 O11B 32.2(2) . 2 ?
O8 K2 O11B 105.8(4) . 2 ?
O5 K2 O11B 72.1(3) . 2 ?
O11B K2 O11B 139.8(4) . 2 ?
O9 K2 O6 175.5(4) . . ?
O10 K2 O6 118.5(2) . . ?
O8 K2 O6 115.3(2) . . ?
O5 K2 O6 58.84(18) . . ?
O9 K2 O7 118.4(3) . . ?
O10 K2 O7 173.7(3) . . ?
O8 K2 O7 58.95(19) . . ?
O5 K2 O7 115.9(2) . . ?
O6 K2 O7 58.6(2) . . ?
O9 K2 C54A 84.7(4) . 2 ?
O10 K2 C54A 102.6(3) . 2 ?
O8 K2 C54A 85.6(4) . 2 ?
O5 K2 C54A 96.3(2) . 2 ?
O6 K2 C54A 91.0(3) . 2 ?
O7 K2 C54A 72.3(4) . 2 ?
O11A K2 C54A 159.2(2) 2 . ?
O11A K2 C54A 23.44(18) . . ?
C54A K2 C54A 155.7(3) 2 . ?
C39 O5 C50 111.2(6) . . ?
C39 O5 K2 114.6(6) . . ?
C50 O5 K2 113.7(5) . . ?
C40 O6 C41 112.0(7) . . ?
C40 O6 K2 114.2(6) . . ?
C41 O6 K2 113.4(7) . . ?
C43 O7 C42 112.4(8) . . ?
C43 O7 K2 112.5(9) . . ?
C42 O7 K2 115.1(8) . . ?
C45 O8 C44 112.7(8) . . ?
C45 O8 K2 113.5(8) . . ?
C44 O8 K2 118.9(8) . . ?
C47 O9 C46 112.4(7) . . ?
C47 O9 K2 114.8(7) . . ?
C46 O9 K2 110.7(9) . . ?
C49 O10 C48 112.6(7) . . ?
C49 O10 K2 119.0(6) . . ?
C48 O10 K2 110.0(6) . . ?
O5 C39 C40 107.6(7) . . ?
O5 C39 H39A 110.2 . . ?
C40 C39 H39A 110.2 . . ?
O5 C39 H39B 110.2 . . ?
C40 C39 H39B 110.2 . . ?
H39A C39 H39B 108.5 . . ?
O6 C40 C39 108.9(7) . . ?
O6 C40 H40A 109.9 . . ?
C39 C40 H40A 109.9 . . ?
O6 C40 H40B 109.9 . . ?
C39 C40 H40B 109.9 . . ?
H40A C40 H40B 108.3 . . ?
O6 C41 C42 108.8(7) . . ?
O6 C41 H41A 109.9 . . ?
C42 C41 H41A 109.9 . . ?
O6 C41 H41B 109.9 . . ?
C42 C41 H41B 109.9 . . ?
H41A C41 H41B 108.3 . . ?
O7 C42 C41 109.9(7) . . ?
O7 C42 H42A 109.7 . . ?
C41 C42 H42A 109.7 . . ?
O7 C42 H42B 109.7 . . ?
C41 C42 H42B 109.7 . . ?
H42A C42 H42B 108.2 . . ?
O7 C43 C44 109.5(7) . . ?
O7 C43 H43A 109.8 . . ?
C44 C43 H43A 109.8 . . ?
O7 C43 H43B 109.8 . . ?
C44 C43 H43B 109.8 . . ?
H43A C43 H43B 108.2 . . ?
O8 C44 C43 108.2(8) . . ?
O8 C44 H44A 110.1 . . ?
C43 C44 H44A 110.1 . . ?
O8 C44 H44B 110.1 . . ?
C43 C44 H44B 110.1 . . ?
H44A C44 H44B 108.4 . . ?
O8 C45 C46 110.5(8) . . ?
O8 C45 H45A 109.6 . . ?
C46 C45 H45A 109.6 . . ?
O8 C45 H45B 109.6 . . ?
C46 C45 H45B 109.6 . . ?
H45A C45 H45B 108.1 . . ?
O9 C46 C45 110.1(8) . . ?
O9 C46 K2 46.7(7) . . ?
C45 C46 K2 82.7(6) . . ?
O9 C46 H46A 109.6 . . ?
C45 C46 H46A 109.6 . . ?
K2 C46 H46A 156.3 . . ?
O9 C46 H46B 109.6 . . ?
C45 C46 H46B 109.6 . . ?
K2 C46 H46B 85.2 . . ?
H46A C46 H46B 108.1 . . ?
O9 C47 C48 110.8(8) . . ?
O9 C47 K2 43.8(6) . . ?
C48 C47 K2 76.0(5) . . ?
O9 C47 H47A 109.5 . . ?
C48 C47 H47A 109.5 . . ?
K2 C47 H47A 98.0 . . ?
O9 C47 H47B 109.5 . . ?
C48 C47 H47B 109.5 . . ?
K2 C47 H47B 148.9 . . ?
H47A C47 H47B 108.1 . . ?
O10 C48 C47 110.2(8) . . ?
O10 C48 K2 47.4(5) . . ?
C47 C48 K2 79.1(5) . . ?
O10 C48 H48A 109.6 . . ?
C47 C48 H48A 109.6 . . ?
K2 C48 H48A 88.5 . . ?
O10 C48 H48B 109.6 . . ?
C47 C48 H48B 109.6 . . ?
K2 C48 H48B 156.3 . . ?
H48A C48 H48B 108.1 . . ?
O10 C49 C50 110.7(7) . . ?
O10 C49 H49A 109.5 . . ?
C50 C49 H49A 109.5 . . ?
O10 C49 H49B 109.5 . . ?
C50 C49 H49B 109.5 . . ?
H49A C49 H49B 108.1 . . ?
O5 C50 C49 108.6(7) . . ?
O5 C50 H50A 110.0 . . ?
C49 C50 H50A 110.0 . . ?
O5 C50 H50B 110.0 . . ?
C49 C50 H50B 110.0 . . ?
H50A C50 H50B 108.4 . . ?
C54A O11A C51A 111.4(6) . . ?
C54A O11A K2 105.5(7) . . ?
C51A O11A K2 132.6(6) . . ?
O11A C51A C52A 106.2(5) . . ?
O11A C51A H51A 110.5 . . ?
C52A C51A H51A 110.5 . . ?
O11A C51A H51B 110.5 . . ?
C52A C51A H51B 110.5 . . ?
H51A C51A H51B 108.7 . . ?
C53A C52A C51A 105.2(5) . . ?
C53A C52A H52A 110.7 . . ?
C51A C52A H52A 110.7 . . ?
C53A C52A H52B 110.7 . . ?
C51A C52A H52B 110.7 . . ?
H52A C52A H52B 108.8 . . ?
C52A C53A C54A 105.6(5) . . ?
C52A C53A H53A 110.6 . . ?
C54A C53A H53A 110.6 . . ?
C52A C53A H53B 110.6 . . ?
C54A C53A H53B 110.6 . . ?
H53A C53A H53B 108.7 . . ?
O11A C54A C53A 106.9(6) . . ?
O11A C54A K2 51.1(5) . . ?
C53A C54A K2 131.4(10) . . ?
O11A C54A H54A 110.4 . . ?
C53A C54A H54A 110.4 . . ?
K2 C54A H54A 60.0 . . ?
O11A C54A H54B 110.4 . . ?
C53A C54A H54B 110.4 . . ?
K2 C54A H54B 117.8 . . ?
H54A C54A H54B 108.6 . . ?
C51B O11B C54B 102.7(10) . . ?
C51B O11B K2 108.4(10) . . ?
C54B O11B K2 129.3(11) . . ?
O11B C51B C52B 103.0(8) . . ?
O11B C51B H51C 111.2 . . ?
C52B C51B H51C 111.2 . . ?
O11B C51B H51D 111.2 . . ?
C52B C51B H51D 111.2 . . ?
H51C C51B H51D 109.1 . . ?
C53B C52B C51B 100.5(7) . . ?
C53B C52B H52C 111.7 . . ?
C51B C52B H52C 111.7 . . ?
C53B C52B H52D 111.7 . . ?
C51B C52B H52D 111.7 . . ?
H52C C52B H52D 109.5 . . ?
C54B C53B C52B 102.7(6) . . ?
C54B C53B H53C 111.2 . . ?
C52B C53B H53C 111.2 . . ?
C54B C53B H53D 111.2 . . ?
C52B C53B H53D 111.2 . . ?
H53C C53B H53D 109.1 . . ?
O11B C54B C53B 107.3(7) . . ?
O11B C54B H54C 110.2 . . ?
C53B C54B H54C 110.2 . . ?
O11B C54B H54D 110.2 . . ?
C53B C54B H54D 110.2 . . ?
H54C C54B H54D 108.5 . . ?
C58A O12A C55A 111.4(8) . . ?
O12A C55A C56A 107.4(8) . . ?
O12A C55A H55A 110.2 . . ?
C56A C55A H55A 110.2 . . ?
O12A C55A H55B 110.2 . . ?
C56A C55A H55B 110.2 . . ?
H55A C55A H55B 108.5 . . ?
C55A C56A C57A 105.0(7) . . ?
C55A C56A H56A 110.7 . . ?
C57A C56A H56A 110.7 . . ?
C55A C56A H56B 110.7 . . ?
C57A C56A H56B 110.7 . . ?
H56A C56A H56B 108.8 . . ?
C58A C57A C56A 104.0(7) . . ?
C58A C57A H57A 111.0 . . ?
C56A C57A H57A 111.0 . . ?
C58A C57A H57B 111.0 . . ?
C56A C57A H57B 111.0 . . ?
H57A C57A H57B 109.0 . . ?
O12A C58A C57A 108.7(8) . . ?
O12A C58A H58A 110.0 . . ?
C57A C58A H58A 110.0 . . ?
O12A C58A H58B 110.0 . . ?
C57A C58A H58B 110.0 . . ?
H58A C58A H58B 108.3 . . ?
C55B O12B C58B 103.4(14) . . ?
O12B C55B C56B 104.3(8) . . ?
O12B C55B H55C 110.9 . . ?
C56B C55B H55C 110.9 . . ?
O12B C55B H55D 110.9 . . ?
C56B C55B H55D 110.9 . . ?
H55C C55B H55D 108.9 . . ?
C57B C56B C55B 104.7(7) . . ?
C57B C56B H56C 110.8 . . ?
C55B C56B H56C 110.8 . . ?
C57B C56B H56D 110.8 . . ?
C55B C56B H56D 110.8 . . ?
H56C C56B H56D 108.9 . . ?
C56B C57B C58B 101.1(8) . . ?
C56B C57B H57C 111.6 . . ?
C58B C57B H57C 111.6 . . ?
C56B C57B H57D 111.6 . . ?
C58B C57B H57D 111.6 . . ?
H57C C57B H57D 109.4 . . ?
O12B C58B C57B 102.9(10) . . ?
O12B C58B H58C 111.2 . . ?
C57B C58B H58C 111.2 . . ?
O12B C58B H58D 111.2 . . ?
C57B C58B H58D 111.2 . . ?
H58C C58B H58D 109.1 . . ?

loop_
_geom_torsion_atom_site_label_1
_geom_torsion_atom_site_label_2
_geom_torsion_atom_site_label_3
_geom_torsion_atom_site_label_4
_geom_torsion
_geom_torsion_site_symmetry_1
_geom_torsion_site_symmetry_2
_geom_torsion_site_symmetry_3
_geom_torsion_site_symmetry_4
_geom_torsion_publ_flag
C11 P1 C1 C2 123.9(3) . . . . ?
C15 P1 C1 C2 -118.4(3) . . . . ?
Cu1 P1 C1 C2 2.1(3) . . . . ?
C9A N1 C2 C1 -176.4(3) . . . . ?
Cu1 N1 C2 C1 -0.6(4) . . . . ?
C9A N1 C2 C3 3.2(5) . . . . ?
Cu1 N1 C2 C3 179.0(3) . . . . ?
P1 C1 C2 N1 -1.3(5) . . . . ?
P1 C1 C2 C3 179.2(3) . . . . ?
N1 C2 C3 C4 -4.7(6) . . . . ?
C1 C2 C3 C4 174.9(4) . . . . ?
C2 C3 C4 C4A 1.5(6) . . . . ?
C10A C5 C6 C7 -0.1(6) . . . . ?
C8A N8 C7 C8 175.1(3) . . . . ?
Cu2 N8 C7 C8 1.1(5) . . . . ?
C8A N8 C7 C6 -4.2(5) . . . . ?
Cu2 N8 C7 C6 -178.2(3) . . . . ?
C5 C6 C7 C8 -175.0(4) . . . . ?
C5 C6 C7 N8 4.3(6) . . . . ?
N8 C7 C8 P2 -3.2(5) . . . . ?
C6 C7 C8 P2 176.1(3) . . . . ?
C19 P2 C8 C7 -120.7(4) . . . . ?
C23 P2 C8 C7 121.5(3) . . . . ?
Cu2 P2 C8 C7 3.1(3) . . . . ?
C10A C10 C4A C4 -178.0(4) . . . . ?
C10A C10 C4A C9A -0.9(5) . . . . ?
C3 C4 C4A C10 -180.0(4) . . . . ?
C3 C4 C4A C9A 2.8(5) . . . . ?
C7 N8 C8A C9 -178.3(3) . . . . ?
Cu2 N8 C8A C9 -4.9(4) . . . . ?
C7 N8 C8A C10A 0.1(5) . . . . ?
Cu2 N8 C8A C10A 173.4(3) . . . . ?
C9A C9 C8A N8 174.8(3) . . . . ?
C9A C9 C8A C10A -3.6(5) . . . . ?
C2 N1 C9A C9 -179.5(3) . . . . ?
Cu1 N1 C9A C9 5.3(4) . . . . ?
C2 N1 C9A C4A 1.2(5) . . . . ?
Cu1 N1 C9A C4A -174.0(2) . . . . ?
C8A C9 C9A N1 -176.1(3) . . . . ?
C8A C9 C9A C4A 3.2(5) . . . . ?
C10 C4A C9A N1 178.4(3) . . . . ?
C4 C4A C9A N1 -4.3(5) . . . . ?
C10 C4A C9A C9 -0.9(5) . . . . ?
C4 C4A C9A C9 176.4(3) . . . . ?
C4A C10 C10A C5 179.7(4) . . . . ?
C4A C10 C10A C8A 0.4(5) . . . . ?
C6 C5 C10A C10 176.8(4) . . . . ?
C6 C5 C10A C8A -3.9(6) . . . . ?
N8 C8A C10A C10 -176.6(3) . . . . ?
C9 C8A C10A C10 1.7(5) . . . . ?
N8 C8A C10A C5 4.0(5) . . . . ?
C9 C8A C10A C5 -177.6(3) . . . . ?
C1 P1 C11 C12 69.6(3) . . . . ?
C15 P1 C11 C12 -44.1(4) . . . . ?
Cu1 P1 C11 C12 176.8(3) . . . . ?
C1 P1 C11 C13 -49.8(3) . . . . ?
C15 P1 C11 C13 -163.4(3) . . . . ?
Cu1 P1 C11 C13 57.4(3) . . . . ?
C1 P1 C11 C14 -167.2(3) . . . . ?
C15 P1 C11 C14 79.2(3) . . . . ?
Cu1 P1 C11 C14 -60.0(3) . . . . ?
C1 P1 C15 C16 79.5(3) . . . . ?
C11 P1 C15 C16 -165.1(3) . . . . ?
Cu1 P1 C15 C16 -25.8(4) . . . . ?
C1 P1 C15 C18 -39.8(4) . . . . ?
C11 P1 C15 C18 75.5(4) . . . . ?
Cu1 P1 C15 C18 -145.2(3) . . . . ?
C1 P1 C15 C17 -164.4(3) . . . . ?
C11 P1 C15 C17 -49.0(3) . . . . ?
Cu1 P1 C15 C17 90.3(3) . . . . ?
C8 P2 C19 C21 -169.1(4) . . . . ?
C23 P2 C19 C21 -54.8(4) . . . . ?
Cu2 P2 C19 C21 84.9(4) . . . . ?
C8 P2 C19 C22 74.3(4) . . . . ?
C23 P2 C19 C22 -171.4(3) . . . . ?
Cu2 P2 C19 C22 -31.7(4) . . . . ?
C8 P2 C19 C20 -42.4(5) . . . . ?
C23 P2 C19 C20 71.8(5) . . . . ?
Cu2 P2 C19 C20 -148.4(4) . . . . ?
C8 P2 C23 C26 -174.2(3) . . . . ?
C19 P2 C23 C26 72.7(3) . . . . ?
Cu2 P2 C23 C26 -69.4(3) . . . . ?
C8 P2 C23 C24 -58.3(3) . . . . ?
C19 P2 C23 C24 -171.4(3) . . . . ?
Cu2 P2 C23 C24 46.5(3) . . . . ?
C8 P2 C23 C25 59.2(3) . . . . ?
C19 P2 C23 C25 -53.8(4) . . . . ?
Cu2 P2 C23 C25 164.1(3) . . . . ?
N1 Cu1 N2 C27 -2.7(9) . . . . ?
C34 O1 C29 C30 177.3(4) 7 . . . ?
K1 O1 C29 C30 -45.3(4) . . . . ?
C31 O2 C30 C29 175.3(3) . . . . ?
K1 O2 C30 C29 -47.2(4) . . . . ?
O1 C29 C30 O2 62.1(5) . . . . ?
C30 O2 C31 C32 -179.3(3) . . . . ?
K1 O2 C31 C32 43.8(4) . . . . ?
C33 O3 C32 C31 179.1(3) . . . . ?
K1 O3 C32 C31 48.6(4) . . . . ?
O2 C31 C32 O3 -62.9(4) . . . . ?
C32 O3 C33 C34 -178.1(4) . . . . ?
K1 O3 C33 C34 -48.1(4) . . . . ?
O3 C33 C34 O1 63.7(5) . . . 7 ?
C38 O4 C35 C36 22.5(5) . . . . ?
K1 O4 C35 C36 -129.6(3) . . . . ?
O4 C35 C36 C37 -36.3(4) . . . . ?
C35 C36 C37 C38 35.6(4) . . . . ?
C35 O4 C38 C37 0.7(5) . . . . ?
K1 O4 C38 C37 154.7(3) . . . . ?
C36 C37 C38 O4 -23.4(4) . . . . ?
C50 O5 C39 C40 -174.0(8) . . . . ?
K2 O5 C39 C40 55.4(10) . . . . ?
C41 O6 C40 C39 177.1(10) . . . . ?
K2 O6 C40 C39 46.4(10) . . . . ?
O5 C39 C40 O6 -68.2(12) . . . . ?
C40 O6 C41 C42 175.3(10) . . . . ?
K2 O6 C41 C42 -53.7(11) . . . . ?
C43 O7 C42 C41 -176.3(13) . . . . ?
K2 O7 C42 C41 -45.7(13) . . . . ?
O6 C41 C42 O7 67.3(15) . . . . ?
C42 O7 C43 C44 -179.2(12) . . . . ?
K2 O7 C43 C44 49.0(13) . . . . ?
C45 O8 C44 C43 -175.4(13) . . . . ?
K2 O8 C44 C43 48.2(15) . . . . ?
O7 C43 C44 O8 -64.5(9) . . . . ?
C44 O8 C45 C46 -174.0(14) . . . . ?
K2 O8 C45 C46 -35.2(16) . . . . ?
C47 O9 C46 C45 172.3(12) . . . . ?
K2 O9 C46 C45 -57.9(13) . . . . ?
C47 O9 C46 K2 -129.8(15) . . . . ?
O8 C45 C46 O9 63.8(19) . . . . ?
O8 C45 C46 K2 25.4(13) . . . . ?
C46 O9 C47 C48 167.5(13) . . . . ?
K2 O9 C47 C48 39.8(15) . . . . ?
C46 O9 C47 K2 127.7(16) . . . . ?
C49 O10 C48 C47 -172.5(10) . . . . ?
K2 O10 C48 C47 52.2(10) . . . . ?
C49 O10 C48 K2 135.2(11) . . . . ?
O9 C47 C48 O10 -63.5(16) . . . . ?
K2 C47 C48 O10 -36.3(8) . . . . ?
O9 C47 C48 K2 -27.2(11) . . . . ?
C48 O10 C49 C50 -173.9(9) . . . . ?
K2 O10 C49 C50 -43.0(13) . . . . ?
C39 O5 C50 C49 -178.9(9) . . . . ?
K2 O5 C50 C49 -47.8(9) . . . . ?
O10 C49 C50 O5 60.0(12) . . . . ?
C54A O11A C51A C52A 23.2(16) . . . . ?
K2 O11A C51A C52A -115.3(10) . . . . ?
O11A C51A C52A C53A -17.0(17) . . . . ?
C51A C52A C53A C54A 5.7(18) . . . . ?
C51A O11A C54A C53A -19.5(17) . . . . ?
K2 O11A C54A C53A 130.1(11) . . . . ?
C51A O11A C54A K2 -149.6(10) . . . . ?
C52A C53A C54A O11A 7.6(18) . . . . ?
C52A C53A C54A K2 60.1(17) . . . . ?
C54B O11B C51B C52B 49.4(18) . . . . ?
K2 O11B C51B C52B -90.0(14) . . . . ?
O11B C51B C52B C53B -41.5(19) . . . . ?
C51B C52B C53B C54B 18(2) . . . . ?
C51B O11B C54B C53B -38(2) . . . . ?
K2 O11B C54B C53B 89.4(18) . . . . ?
C52B C53B C54B O11B 10(2) . . . . ?
C58A O12A C55A C56A 5(2) . . . . ?
O12A C55A C56A C57A -15(2) . . . . ?
C55A C56A C57A C58A 18(2) . . . . ?
C55A O12A C58A C57A 7(2) . . . . ?
C56A C57A C58A O12A -16(2) . . . . ?
C58B O12B C55B C56B 42(2) . . . . ?
O12B C55B C56B C57B -18(3) . . . . ?
C55B C56B C57B C58B -11(3) . . . . ?
C55B O12B C58B C57B -50(2) . . . . ?
C56B C57B C58B O12B 37(3) . . . . ?

_refine_diff_density_max         0.672
_refine_diff_density_min         -0.346
_refine_diff_density_rms         0.071

_shelx_res_file                  
;
TITL l1390a
    l1390a.res
    created by SHELXL-2019/3 at 12:06:21 on 28-May-2026
CELL 0.71073 18.11674 15.69913 43.92401 90.0 98.178 90.0
ZERR       8  0.00070  0.00077  0.00216  0.0  0.002  0.0
LATT 2
SYMM 1/2-X, Y, -Z
SFAC C H CU K N O P
UNIT 448 752 16 8 24 72 16
TEMP -123
L.S. 15
FMAP 2
PLAN -20
ACTA
CONF
BOND $H
EQIV $1 1/2-x, 1/2-y, 1/2-z
EQIV $2 1/2-x, y, -z
SADI 0.01 C29 C30 C31 C32 C33 C34 =
          C39 C40 C41 C42 C43 C44 C45 C46 C47 C48 C49 C50
SADI 0.01 O1 C34_$1 O1 C29 O2 C30 O2 C31 O3 C32 O3 C33 =
          O5 C50 O5 C39 O6 C40 O6 C41 O7 C42 O7 C43 =
          O8 C44 O8 C45 O9 C46 O9 C47 O10 C48 O10 C49
SADI 0.02 O1 C33_$1 O1 C30 O2 C29 O2 C32 O3 C31 O3 C34 =
          O5 C49 O5 C40 O6 C39 O6 C42 O7 C41 O7 C44 =
          O8 C43 O8 C46 O9 C45 O9 C48 O10 C47 O10 C50
SADI 0.02 C34_$1 C29 C30 C31 C32 C33 =
          C50 C39 C40 C41 C42 C43 C44 C45 C46 C47 C48 C49
SADI 0.01 O4 C35 O4 C38 =
          O11A C51A O11A C54A =
          O11B C51B O11B C54B =
          O12A C55A O12A C58A =
          O12B C55B O12B C58B
SADI 0.01 C35 C36 C36 C37 C37 C38 =
          C51A C52A C52A C53A C53A C54A =
          C51B C52B C52B C53B C53B C54B =
          C55A C56A C56A C57A C57A C58A =
          C55B C56B C56B C57B C57B C58B
SADI 0.02 O4 C36 O4 C37 =
          O11A C52A O11A C53A =
          O11B C52B O11B C53B =
          O12A C56A O12A C57A =
          O12B C56B O12B C57B
SADI 0.02 C35 C37 C36 C38 =
          C51A C53A C52A C54A =
          C51B C53B C52B C54B =
          C55A C57A C56A C58A =
          C55B C57B C56B C58B
RIGU O5 > C58B
ISOR 0.01 O5 > C58B
WGHT    0.065700   24.750999
FVAR       0.08393   0.58789   0.61789
CU1   3    0.134780    0.543953    0.148842    11.00000    0.03457    0.03261 =
         0.04561   -0.00284   -0.00617   -0.00214
CU2   3    0.129661    0.271899    0.084383    11.00000    0.04247    0.03940 =
         0.04119   -0.00297   -0.00511   -0.00064
P1    7    0.150442    0.657711    0.179152    11.00000    0.03901    0.03169 =
         0.04873   -0.00768   -0.00320   -0.00200
P2    7    0.140326    0.143244    0.061324    11.00000    0.05591    0.03498 =
         0.04624   -0.00684    0.00022   -0.00339
N1    5    0.248174    0.535121    0.150860    11.00000    0.03384    0.03194 =
         0.03380   -0.00002   -0.00444   -0.00201
N8    5    0.242353    0.280937    0.089828    11.00000    0.04259    0.03816 =
         0.03133   -0.00388   -0.00379    0.00240
C1    1    0.248579    0.656979    0.184203    11.00000    0.04257    0.03724 =
         0.05141   -0.01370   -0.00222   -0.00714
AFIX  43
H1    2    0.275702    0.698107    0.197155    11.00000   -1.20000
AFIX   0
C2    1    0.286365    0.596709    0.169376    11.00000    0.03961    0.03864 =
         0.03783    0.00004   -0.00335   -0.00475
C3    1    0.366948    0.596983    0.173242    11.00000    0.03833    0.04262 =
         0.04911   -0.00840   -0.00622   -0.00527
AFIX  43
H3    2    0.393242    0.641646    0.184671    11.00000   -1.20000
AFIX   0
C4    1    0.405624    0.535864    0.161128    11.00000    0.03027    0.05118 =
         0.05045   -0.00288   -0.00808   -0.00631
AFIX  43
H4    2    0.458591    0.536852    0.164446    11.00000   -1.20000
AFIX   0
C5    1    0.399903    0.272739    0.097690    11.00000    0.03961    0.06678 =
         0.03969   -0.00610   -0.00176    0.01090
AFIX  43
H5    2    0.452772    0.270536    0.099662    11.00000   -1.20000
AFIX   0
C6    1    0.358759    0.212003    0.081699    11.00000    0.05041    0.05825 =
         0.04103   -0.01319   -0.00310    0.01412
AFIX  43
H6    2    0.383319    0.167427    0.072491    11.00000   -1.20000
AFIX   0
C7    1    0.278214    0.212686    0.078138    11.00000    0.04967    0.04733 =
         0.03143   -0.00286   -0.00304    0.00884
C8    1    0.238071    0.145760    0.063609    11.00000    0.05941    0.04335 =
         0.05089   -0.01281   -0.00303    0.00727
AFIX  43
H8    2    0.263301    0.100965    0.054824    11.00000   -1.20000
AFIX   0
C9    1    0.248643    0.410755    0.118729    11.00000    0.03181    0.03633 =
         0.03425   -0.00111   -0.00322   -0.00150
AFIX  43
H9    2    0.195902    0.414752    0.114187    11.00000   -1.20000
AFIX   0
C10   1    0.403135    0.403394    0.129867    11.00000    0.03276    0.05257 =
         0.04042    0.00098   -0.00478    0.00412
AFIX  43
H10   2    0.456076    0.401329    0.133270    11.00000   -1.20000
AFIX   0
C4A   1    0.366979    0.469160    0.143198    11.00000    0.03289    0.04770 =
         0.03446   -0.00037   -0.00189   -0.00026
C8A   1    0.284264    0.343665    0.106299    11.00000    0.03638    0.03826 =
         0.02936    0.00322   -0.00323    0.00109
C9A   1    0.287137    0.473104    0.137754    11.00000    0.03437    0.03440 =
         0.03144    0.00297   -0.00278   -0.00267
C10A  1    0.364272    0.340689    0.111746    11.00000    0.04099    0.04301 =
         0.03665   -0.00135   -0.00214    0.00389
C11   1    0.121036    0.649663    0.218207    11.00000    0.04632    0.04610 =
         0.05271   -0.00770   -0.00215   -0.00358
C12   1    0.137037    0.728420    0.238810    11.00000    0.05250    0.06710 =
         0.06064   -0.02520   -0.00367   -0.00759
AFIX 137
H12A  2    0.126350    0.715315    0.259557    11.00000   -1.50000
H12B  2    0.105385    0.775735    0.230258    11.00000   -1.50000
H12C  2    0.189589    0.744483    0.239768    11.00000   -1.50000
AFIX   0
C13   1    0.165155    0.574423    0.234027    11.00000    0.08593    0.06911 =
         0.06072    0.00948    0.01014    0.00898
AFIX 137
H13A  2    0.218462    0.588175    0.237173    11.00000   -1.50000
H13B  2    0.156552    0.523611    0.221047    11.00000   -1.50000
H13C  2    0.148602    0.563474    0.253956    11.00000   -1.50000
AFIX   0
C14   1    0.037128    0.629513    0.215622    11.00000    0.06006    0.07789 =
         0.06834   -0.01818    0.01410   -0.02450
AFIX 137
H14A  2    0.025967    0.578076    0.203176    11.00000   -1.50000
H14B  2    0.008294    0.677459    0.205835    11.00000   -1.50000
H14C  2    0.023763    0.620189    0.236214    11.00000   -1.50000
AFIX   0
C15   1    0.123922    0.763897    0.161281    11.00000    0.06152    0.03505 =
         0.06344   -0.00344   -0.00084    0.00153
C16   1    0.131602    0.752171    0.127360    11.00000    0.10159    0.05561 =
         0.07150    0.01527    0.02508    0.00766
AFIX 137
H16A  2    0.119233    0.805688    0.116318    11.00000   -1.50000
H16B  2    0.097500    0.707300    0.118522    11.00000   -1.50000
H16C  2    0.183001    0.736001    0.125472    11.00000   -1.50000
AFIX   0
C17   1    0.042048    0.787011    0.163092    11.00000    0.05962    0.04651 =
         0.08131   -0.00555   -0.01228    0.01775
AFIX 137
H17A  2    0.036704    0.802433    0.184288    11.00000   -1.50000
H17B  2    0.010125    0.737966    0.156675    11.00000   -1.50000
H17C  2    0.027215    0.835344    0.149467    11.00000   -1.50000
AFIX   0
C18   1    0.174400    0.836529    0.174818    11.00000    0.07547    0.03516 =
         0.10996   -0.00407    0.00259   -0.00632
AFIX 137
H18A  2    0.225606    0.825695    0.171057    11.00000   -1.50000
H18B  2    0.173194    0.840128    0.197016    11.00000   -1.50000
H18C  2    0.156772    0.890342    0.165062    11.00000   -1.50000
AFIX   0
C19   1    0.120764    0.041769    0.081297    11.00000    0.09506    0.04413 =
         0.06433    0.00591    0.01515    0.00149
C20   1    0.167985   -0.034847    0.073083    11.00000    0.18936    0.04007 =
         0.09881    0.01836    0.05059    0.02383
AFIX 137
H20A  2    0.169889   -0.078121    0.089256    11.00000   -1.50000
H20B  2    0.218675   -0.015586    0.071354    11.00000   -1.50000
H20C  2    0.145284   -0.059335    0.053441    11.00000   -1.50000
AFIX   0
C21   1    0.038638    0.020086    0.076408    11.00000    0.11978    0.08877 =
         0.10570    0.02151    0.02841   -0.04208
AFIX 137
H21A  2    0.024901   -0.003924    0.055786    11.00000   -1.50000
H21B  2    0.009455    0.071816    0.078435    11.00000   -1.50000
H21C  2    0.028314   -0.021694    0.091835    11.00000   -1.50000
AFIX   0
C22   1    0.144437    0.062800    0.115525    11.00000    0.13560    0.08063 =
         0.06721    0.02152    0.01944    0.01541
AFIX 137
H22A  2    0.116420    0.112416    0.121126    11.00000   -1.50000
H22B  2    0.197932    0.075496    0.119135    11.00000   -1.50000
H22C  2    0.134030    0.013877    0.128105    11.00000   -1.50000
AFIX   0
C23   1    0.102405    0.139147    0.019266    11.00000    0.05068    0.03687 =
         0.04858   -0.00751   -0.00400   -0.00574
C24   1    0.133822    0.219687    0.006037    11.00000    0.07176    0.04530 =
         0.05016    0.00084   -0.00276   -0.00717
AFIX 137
H24A  2    0.114966    0.223939   -0.015956    11.00000   -1.50000
H24B  2    0.188400    0.216651    0.008891    11.00000   -1.50000
H24C  2    0.118166    0.269910    0.016725    11.00000   -1.50000
AFIX   0
C25   1    0.128660    0.061457    0.002130    11.00000    0.07024    0.04971 =
         0.05721   -0.01546   -0.00446   -0.00341
AFIX 137
H25A  2    0.109104    0.009171    0.010192    11.00000   -1.50000
H25B  2    0.183281    0.059461    0.005201    11.00000   -1.50000
H25C  2    0.110267    0.066410   -0.019884    11.00000   -1.50000
AFIX   0
C26   1    0.017746    0.145790    0.014060    11.00000    0.05591    0.06484 =
         0.07051   -0.00712   -0.00637   -0.00540
AFIX 137
H26A  2    0.002058    0.192318    0.026565    11.00000   -1.50000
H26B  2   -0.003864    0.092108    0.019991    11.00000   -1.50000
H26C  2    0.000524    0.157223   -0.007727    11.00000   -1.50000
AFIX   0
N2    5    0.070237    0.463872    0.126532    11.00000    0.04307    0.04776 =
         0.04619   -0.01001    0.00284   -0.00315
C27   1    0.052965    0.405356    0.110765    11.00000    0.03034    0.04419 =
         0.05184   -0.00500   -0.00540    0.00442
C28   1    0.038536    0.332414    0.093143    11.00000    0.07748    0.04747 =
         0.05336   -0.01622   -0.00749    0.00573
AFIX  23
H28A  2    0.008205    0.348077    0.073382    11.00000   -1.20000
H28B  2    0.008541    0.292927    0.103987    11.00000   -1.20000
AFIX   0

K1    4    0.250000    0.250000    0.250000    10.50000    0.03426    0.03332 =
         0.03704    0.00129   -0.00381   -0.00150
O1    6    0.119158    0.318449    0.217358    11.00000    0.03558    0.07191 =
         0.03801    0.01196    0.00106    0.00190
O2    6    0.226753    0.241063    0.186280    11.00000    0.04120    0.05821 =
         0.03843    0.01138   -0.00035    0.00446
O3    6    0.370260    0.203561    0.218201    11.00000    0.04730    0.05463 =
         0.04430    0.00527    0.00027    0.01249
O4    6    0.196350    0.090718    0.244321    11.00000    0.08585    0.04611 =
         0.06663   -0.00376    0.00197   -0.02840
C29   1    0.103619    0.292514    0.186642    11.00000    0.04966    0.07329 =
         0.05035    0.01227   -0.00912    0.00717
AFIX  23
H29A  2    0.064535    0.329644    0.175558    11.00000   -1.20000
H29B  2    0.084528    0.233346    0.185698    11.00000   -1.20000
AFIX   0
C30   1    0.171690    0.297070    0.171591    11.00000    0.05340    0.07625 =
         0.03728    0.01412   -0.00647    0.00914
AFIX  23
H30A  2    0.159361    0.281333    0.149630    11.00000   -1.20000
H30B  2    0.191144    0.356086    0.172714    11.00000   -1.20000
AFIX   0
C31   1    0.291073    0.236941    0.171692    11.00000    0.05055    0.06856 =
         0.03680    0.00454    0.00078    0.00128
AFIX  23
H31A  2    0.313870    0.294214    0.171496    11.00000   -1.20000
H31B  2    0.277205    0.218194    0.150117    11.00000   -1.20000
AFIX   0
C32   1    0.345736    0.176455    0.188075    11.00000    0.05264    0.05449 =
         0.05073    0.00057    0.00646    0.00905
AFIX  23
H32A  2    0.322413    0.119542    0.188594    11.00000   -1.20000
H32B  2    0.389050    0.171278    0.176764    11.00000   -1.20000
AFIX   0
C33   1    0.421462    0.148217    0.235214    11.00000    0.05160    0.06808 =
         0.05713    0.01808    0.00721    0.02341
AFIX  23
H33A  2    0.466656    0.143281    0.225042    11.00000   -1.20000
H33B  2    0.399014    0.090858    0.235823    11.00000   -1.20000
AFIX   0
C34   1    0.442323    0.179979    0.266803    11.00000    0.04081    0.08915 =
         0.06136    0.02145    0.00138    0.01646
AFIX  23
H34A  2    0.481431    0.142821    0.277856    11.00000   -1.20000
H34B  2    0.463109    0.238161    0.266139    11.00000   -1.20000
AFIX   0
C35   1    0.169419    0.049847    0.216086    11.00000    0.07405    0.04630 =
         0.06232   -0.00760    0.00332   -0.01137
AFIX  23
H35A  2    0.203447    0.003468    0.211740    11.00000   -1.20000
H35B  2    0.164561    0.091046    0.198853    11.00000   -1.20000
AFIX   0
C36   1    0.094242    0.014709    0.220552    11.00000    0.05669    0.05280 =
         0.07163   -0.01087   -0.00205    0.00134
AFIX  23
H36A  2    0.054939    0.058822    0.216851    11.00000   -1.20000
H36B  2    0.080225   -0.034490    0.206844    11.00000   -1.20000
AFIX   0
C37   1    0.107358   -0.011920    0.253758    11.00000    0.05819    0.04332 =
         0.06490   -0.00536    0.00613   -0.00513
AFIX  23
H37A  2    0.130489   -0.069099    0.256198    11.00000   -1.20000
H37B  2    0.060303   -0.012145    0.262784    11.00000   -1.20000
AFIX   0
C38   1    0.159980    0.056031    0.268169    11.00000    0.06717    0.04221 =
         0.05916   -0.00546    0.00527   -0.00090
AFIX  23
H38A  2    0.132005    0.101033    0.277430    11.00000   -1.20000
H38B  2    0.197014    0.031116    0.284488    11.00000   -1.20000
AFIX   0

K2    4    0.250000    0.637810    0.000000    10.50000    0.07795    0.03384 =
         0.05741    0.00000    0.01327    0.00000
PART -1
O5    6    0.293825    0.497111    0.038264    10.50000    0.06548    0.06110 =
         0.07606    0.01495    0.01020    0.00964
O6    6    0.340196    0.659930    0.059164    10.50000    0.06724    0.06710 =
         0.06036   -0.00646    0.00966    0.00134
O7    6    0.269861    0.803714    0.028798    10.50000    0.07308    0.04502 =
         0.07823   -0.00228    0.01680    0.00145
O8    6    0.219967    0.784275   -0.033614    10.50000    0.09370    0.06983 =
         0.06022    0.01655    0.00261    0.01502
O9    6    0.158726    0.624240   -0.052611    10.50000    0.09562    0.10564 =
         0.04889   -0.01885    0.00224    0.00906
O10   6    0.223714    0.478554   -0.021593    10.50000    0.08329    0.05083 =
         0.08814   -0.02423    0.01883   -0.01068
C39   1    0.357563    0.511095    0.059907    10.50000    0.06146    0.07597 =
         0.07456    0.03480    0.00124    0.01104
AFIX  23
H39A  2    0.401593    0.520553    0.049321    10.50000   -1.20000
H39B  2    0.367353    0.460993    0.073572    10.50000   -1.20000
AFIX   0
C40   1    0.343230    0.587949    0.078218    10.50000    0.06945    0.08695 =
         0.06124    0.02674    0.00163   -0.00093
AFIX  23
H40A  2    0.295447    0.581345    0.086454    10.50000   -1.20000
H40B  2    0.383595    0.594705    0.095772    10.50000   -1.20000
AFIX   0
C41   1    0.323143    0.734441    0.074573    10.50000    0.07953    0.07969 =
         0.05077   -0.01603   -0.00479    0.00451
AFIX  23
H41A  2    0.359046    0.741861    0.093594    10.50000   -1.20000
H41B  2    0.272412    0.730063    0.080348    10.50000   -1.20000
AFIX   0
C42   1    0.327266    0.808628    0.053823    10.50000    0.06650    0.06097 =
         0.08171   -0.02914    0.00419   -0.00313
AFIX  23
H42A  2    0.322489    0.862146    0.065303    10.50000   -1.20000
H42B  2    0.376202    0.809093    0.046262    10.50000   -1.20000
AFIX   0
C43   1    0.273779    0.869061    0.007491    10.50000    0.08382    0.04712 =
         0.09110    0.00421    0.00675    0.00468
AFIX  23
H43A  2    0.321801    0.865835   -0.000750    10.50000   -1.20000
H43B  2    0.271087    0.925010    0.017673    10.50000   -1.20000
AFIX   0
C44   1    0.210816    0.860602   -0.018087    10.50000    0.09155    0.04924 =
         0.08419    0.01825    0.01732    0.00953
AFIX  23
H44A  2    0.162768    0.860068   -0.009808    10.50000   -1.20000
H44B  2    0.210625    0.909376   -0.032385    10.50000   -1.20000
AFIX   0
C45   1    0.166623    0.773445   -0.059604    10.50000    0.09549    0.10143 =
         0.07663   -0.01572    0.00711    0.01451
AFIX  23
H45A  2    0.173294    0.817831   -0.074990    10.50000   -1.20000
H45B  2    0.116082    0.779917   -0.053801    10.50000   -1.20000
AFIX   0
C46   1    0.173847    0.687666   -0.073300    10.50000    0.08541    0.10047 =
         0.07426   -0.00201    0.00158    0.01559
AFIX  23
H46A  2    0.138538    0.682575   -0.092603    10.50000   -1.20000
H46B  2    0.225028    0.680206   -0.078315    10.50000   -1.20000
AFIX   0
C47   1    0.155279    0.543084   -0.065788    10.50000    0.09508    0.10474 =
         0.08133   -0.02966   -0.00420   -0.01614
AFIX  23
H47A  2    0.198391    0.534851   -0.077026    10.50000   -1.20000
H47B  2    0.109144    0.537884   -0.080734    10.50000   -1.20000
AFIX   0
C48   1    0.156003    0.476053   -0.041704    10.50000    0.09257    0.09801 =
         0.09036   -0.03857    0.01175   -0.00943
AFIX  23
H48A  2    0.113938    0.485359   -0.029959    10.50000   -1.20000
H48B  2    0.149705    0.419311   -0.051565    10.50000   -1.20000
AFIX   0
C49   1    0.231368    0.410414   -0.000852    10.50000    0.10682    0.04621 =
         0.12749   -0.00932    0.02045   -0.00736
AFIX  23
H49A  2    0.234391    0.356379   -0.012228    10.50000   -1.20000
H49B  2    0.187035    0.407595    0.009941    10.50000   -1.20000
AFIX   0
C50   1    0.299708    0.420709    0.022080    10.50000    0.09565    0.04100 =
         0.09932    0.01338    0.03509    0.01188
AFIX  23
H50A  2    0.304730    0.371984    0.036534    10.50000   -1.20000
H50B  2    0.344398    0.422340    0.011482    10.50000   -1.20000
AFIX   0

PART 2
O11A  6    0.345783    0.630804   -0.041628    21.00000    0.06257    0.08659 =
         0.11536   -0.04288    0.01362    0.00051
C51A  1    0.369096    0.563989   -0.059162    21.00000    0.06766    0.06783 =
         0.07577   -0.02752    0.00252    0.00781
AFIX  23
H51A  2    0.360532    0.578551   -0.081314    21.00000   -1.20000
H51B  2    0.341288    0.511199   -0.055987    21.00000   -1.20000
AFIX   0
C52A  1    0.450707    0.552102   -0.048345    21.00000    0.07157    0.08820 =
         0.12535   -0.02385   -0.00833    0.01379
AFIX  23
H52A  2    0.459256    0.501889   -0.034663    21.00000   -1.20000
H52B  2    0.478365    0.544127   -0.066019    21.00000   -1.20000
AFIX   0
C53A  1    0.475005    0.631866   -0.031285    21.00000    0.07070    0.10746 =
         0.11938   -0.04463   -0.01026    0.00578
AFIX  23
H53A  2    0.510307    0.664150   -0.042142    21.00000   -1.20000
H53B  2    0.499672    0.618484   -0.010250    21.00000   -1.20000
AFIX   0
C54A  1    0.404674    0.682583   -0.030147    21.00000    0.08017    0.07758 =
         0.13087   -0.04036   -0.00887    0.00608
AFIX  23
H54A  2    0.400708    0.699375   -0.008715    21.00000   -1.20000
H54B  2    0.404881    0.734800   -0.042771    21.00000   -1.20000
AFIX   0
PART 3
O11B  6    0.110906    0.574802    0.015715   -21.00000    0.11404    0.11190 =
         0.08972    0.01509    0.04170    0.02167
C51B  1    0.060355    0.641242    0.013286   -21.00000    0.10022    0.10826 =
         0.07575    0.01780    0.02157    0.02743
AFIX  23
H51C  2    0.008639    0.620214    0.007860   -21.00000   -1.20000
H51D  2    0.071108    0.683105   -0.002358   -21.00000   -1.20000
AFIX   0
C52B  1    0.072254    0.680026    0.045353   -21.00000    0.14066    0.08298 =
         0.09125    0.00314    0.00754    0.03056
AFIX  23
H52C  2    0.117969    0.715322    0.048765   -21.00000   -1.20000
H52D  2    0.028929    0.714678    0.049272   -21.00000   -1.20000
AFIX   0
C53B  1    0.080043    0.600153    0.064833   -21.00000    0.11683    0.09038 =
         0.07441    0.00075    0.01028    0.01430
AFIX  23
H53C  2    0.121355    0.605513    0.082085   -21.00000   -1.20000
H53D  2    0.033291    0.587305    0.073162   -21.00000   -1.20000
AFIX   0
C54B  1    0.096701    0.532960    0.042324   -21.00000    0.10662    0.07066 =
         0.08631    0.00381    0.03145   -0.00522
AFIX  23
H54C  2    0.140672    0.499028    0.051122   -21.00000   -1.20000
H54D  2    0.053601    0.494064    0.037535   -21.00000   -1.20000
AFIX   0

PART 4
O12A  6    0.415936    0.863747    0.178753    31.00000    0.22041    0.16104 =
         0.15783   -0.00808   -0.00760    0.01467
C55A  1    0.414020    0.828396    0.149351    31.00000    0.20687    0.14582 =
         0.18285   -0.01671    0.01470    0.00857
AFIX  23
H55A  2    0.376688    0.782012    0.146228    31.00000   -1.20000
H55B  2    0.463424    0.804578    0.146892    31.00000   -1.20000
AFIX   0
C56A  1    0.393503    0.898113    0.126533    31.00000    0.21136    0.17030 =
         0.14048   -0.01670    0.02025   -0.00509
AFIX  23
H56A  2    0.354900    0.878558    0.109750    31.00000   -1.20000
H56B  2    0.437701    0.917399    0.117512    31.00000   -1.20000
AFIX   0
C57A  1    0.363868    0.968934    0.144634    31.00000    0.21668    0.17411 =
         0.18069   -0.02119    0.00266    0.02560
AFIX  23
H57A  2    0.382800    1.024960    0.138868    31.00000   -1.20000
H57B  2    0.308671    0.969962    0.141142    31.00000   -1.20000
AFIX   0
C58A  1    0.392405    0.947903    0.177232    31.00000    0.17313    0.15378 =
         0.13744   -0.02008    0.03212    0.03611
AFIX  23
H58A  2    0.434518    0.985932    0.184961    31.00000   -1.20000
H58B  2    0.352482    0.956134    0.190177    31.00000   -1.20000
AFIX   0
PART 5
O12B  6    0.445041    0.978429    0.152002   -31.00000    0.15646    0.14055 =
         0.17932   -0.01798   -0.00734   -0.01106
C55B  1    0.382624    0.983906    0.129414   -31.00000    0.13126    0.13782 =
         0.12797   -0.01587    0.03677   -0.00956
AFIX  23
H55C  2    0.397045    0.977965    0.108608   -31.00000   -1.20000
H55D  2    0.356675    1.039014    0.130689   -31.00000   -1.20000
AFIX   0
C56B  1    0.333429    0.910255    0.136482   -31.00000    0.13490    0.16312 =
         0.15757    0.02127    0.01366   -0.01840
AFIX  23
H56C  2    0.292154    0.930635    0.147136   -31.00000   -1.20000
H56D  2    0.312102    0.880515    0.117364   -31.00000   -1.20000
AFIX   0
C57B  1    0.384609    0.852237    0.156989   -31.00000    0.15737    0.15492 =
         0.18040    0.03046    0.03106   -0.01365
AFIX  23
H57C  2    0.380711    0.792596    0.149614   -31.00000   -1.20000
H57D  2    0.374376    0.854460    0.178523   -31.00000   -1.20000
AFIX   0
C58B  1    0.460064    0.890502    0.153810   -31.00000    0.13494    0.14904 =
         0.18962    0.00440    0.01436   -0.00710
AFIX  23
H58C  2    0.497335    0.876904    0.171898   -31.00000   -1.20000
H58D  2    0.478458    0.869740    0.134976   -31.00000   -1.20000
AFIX   0
HKLF 4


REM  l1390a
REM wR2 = 0.1463, GooF = S = 1.013, Restrained GooF = 1.035 for all data
REM R1 = 0.0506 for 7596 Fo > 4sig(Fo) and 0.0880 for all 11531 data
REM 845 parameters refined using 1074 restraints

END

WGHT      0.0655     25.3646

REM Highest difference peak  0.672,  deepest hole -0.346,  1-sigma level  0.071
Q1    1   0.0890  0.3509  0.0926  11.00000  0.05    0.67
Q2    1   0.1441  0.6146  0.1643  11.00000  0.05    0.50
Q3    1   0.3228  0.8422  0.0345  11.00000  0.05    0.44
Q4    1   0.4254  0.9645  0.1714  11.00000  0.05    0.42
Q5    1   0.1563  0.5388  0.1325  11.00000  0.05    0.42
Q6    1   0.0782  0.2639  0.0871  11.00000  0.05    0.42
Q7    1   0.1317  0.2160  0.0697  11.00000  0.05    0.41
Q8    1   0.3588  0.9285  0.1729  11.00000  0.05    0.41
Q9    1   0.1178  0.6598  0.0188  11.00000  0.05    0.40
Q10   1   0.2500  0.8025  0.0000  10.50000  0.05    0.40
Q11   1   0.1989  0.2805  0.0873  11.00000  0.05    0.40
Q12   1   0.4488  0.8869  0.1385  11.00000  0.05    0.38
Q13   1   0.2004  0.5391  0.1469  11.00000  0.05    0.38
Q14   1   0.3888  0.6900 -0.0472  11.00000  0.05    0.35
Q15   1   0.3688  0.8809  0.1859  11.00000  0.05    0.34
Q16   1   0.4422  0.5540 -0.0308  11.00000  0.05    0.33
Q17   1   0.2565  0.2454  0.0858  11.00000  0.05    0.33
Q18   1   0.3527  0.8973  0.1254  11.00000  0.05    0.33
Q19   1   0.3774  1.0249  0.1214  11.00000  0.05    0.33
Q20   1   0.2344  0.8168  0.0105  11.00000  0.05    0.32
;
_shelx_res_checksum              80855

_shelx_hkl_file                  
;
  -2   0   0 3179.70 286.135   7
   2   0   0 4247.57 286.199   1
  -2   0   0 4187.67 286.201   2
   2   0   0 3661.76 286.178   3
   2   0   0 3434.36 286.179   5
  -2   0   0 3213.37 286.176   5
   2   0   0 3275.78 286.152   7
  -4   0   0 7798.04 698.129   7
   4   0   0 8360.32 698.209   5
   4   0   0 9141.87 698.218   3
   4   0   0 9999.99 698.257   2
  -4   0   0 8175.18 698.209   5
   4   0   0 8684.03 698.172   7
  -4   0   0 9373.78 698.270   1
  -6   0   0 2.92083 1.58908   1
   6   0   0 3.42213 1.22967   7
   6   0   0 2.91301 1.48983   2
  -6   0   0 3.41433 1.38964   5
   8   0   0 4137.46 322.563   7
  -8   0   0 4038.15 322.740   4
   8   0   0 4313.17 322.653   2
  -8   0   0 3895.31 322.615   1
  -8   0   0 3906.86 322.634   5
  10   0   0 1261.41 94.6103   2
 -10   0   0 1135.00 94.5312   5
 -10   0   0 1157.27 94.6593   4
 -10   0   0 1178.59 94.6675   1
  14   0   0 79.4138 7.47584   7
 -14   0   0 86.3911 7.99361   5
  14   0   0 75.2994 7.93537   2
 -14   0   0 70.7110 8.04745   1
 -14   0   0 74.8083 8.09980   4
  16   0   0 70.8214 6.65456   7
 -16   0   0 50.7354 7.04340   4
 -16   0   0 57.8851 7.34845   1
  16   0   0 61.8124 7.23887   2
 -16   0   0 62.6574 7.15661   5
 -18   0   0 107.598 11.1612   4
  18   0   0 93.0809 10.1951   7
  18   0   0 118.255 11.1639   2
 -18   0   0 110.727 11.3251   1
 -18   0   0 115.780 11.1110   5
 -20   0   0 5.90730 5.29752   1
 -20   0   0 -5.7531 4.23322   4
  20   0   0 -0.4404 3.93321   7
  -1  -1   0 488.266 39.2082   4
  -1  -1   0 433.081 39.1578   1
   1  -1   0 562.933 39.2066   2
   1   1   0 487.719 39.1680   2
   1   1   0 518.110 39.2071   4
   1   1   0 440.736 39.1574   1
   1   1   0 488.927 39.1676   7
  -1   1   0 523.105 39.2478   5
   3  -1   0 5.23110 1.01423   7
   3  -1   0 7.33363 1.12587   2
  -3  -1   0 5.12345 1.05039   2
   3  -1   0 5.65436 0.84054   3
  -3  -1   0 5.75095 1.29293   4
  -3  -1   0 5.03555 0.84403   5
  -3  -1   0 3.74294 1.02734   1
   3  -1   0 7.41177 1.14016   5
   3   1   0 5.94566 0.85938   5
   3   1   0 4.64538 1.13053   3
  -3   1   0 3.18084 0.88391   7
  -3   1   0 7.31076 1.14787   1
  -3   1   0 2.46157 1.10054   5
   3   1   0 8.74991 1.16536   2
   3   1   0 2.14075 0.94227   7
  -5  -1   0 11.2303 1.81125   4
   5  -1   0 10.8655 1.80305   2
   5  -1   0 10.0318 1.56034   7
  -5  -1   0 12.2952 1.82081   1
  -5  -1   0 13.1286 1.57249   5
   5   1   0 10.9633 1.48636   5
  -5   1   0 11.5391 1.82738   5
  -5   1   0 8.12115 1.74180   1
   5   1   0 12.6090 1.79067   2
   5   1   0 12.4069 1.55042   7
  -7  -1   0 484.201 41.0524   1
   7  -1   0 532.004 40.9674   7
   7  -1   0 555.711 41.1087   2
  -7  -1   0 471.457 40.9258   5
  -7  -1   0 503.334 41.1762   4
   7   1   0 522.731 41.0443   2
  -7   1   0 498.083 41.1161   5
  -7   1   0 533.304 41.1516   1
   7   1   0 502.279 40.9237   7
   9  -1   0 69.4824 6.37703   2
  -9  -1   0 61.2643 6.40309   1
  -9  -1   0 60.9525 6.05279   5
  -9  -1   0 75.9761 6.62087   4
   9  -1   0 70.9875 6.08157   7
  -9   1   0 66.2659 6.44011   5
   9   1   0 62.3916 6.26224   2
   9   1   0 62.9069 6.02090   7
  -9   1   0 64.8189 6.40739   1
 -11  -1   0 76.1581 7.32617   4
  11  -1   0 76.7105 7.16435   2
  11  -1   0 71.0125 6.79615   7
 -11  -1   0 74.3693 7.32825   1
 -11   1   0 73.4604 7.22533   5
 -11   1   0 71.2674 7.08628   4
  11   1   0 72.9787 7.14519   2
 -11   1   0 76.3148 7.29571   1
  11   1   0 74.9853 6.79381   7
 -13  -1   0 55.3592 6.29920   4
  13  -1   0 51.9579 5.60040   7
 -13  -1   0 55.5693 5.83353   5
  13  -1   0 61.0868 6.14816   2
 -13  -1   0 54.1429 6.27767   1
 -13   1   0 61.2378 6.19189   4
 -13   1   0 44.0584 6.03017   1
 -13   1   0 48.8033 6.05190   5
  13   1   0 58.9411 5.63448   7
  13   1   0 53.2218 6.12021   2
 -15  -1   0 10.0167 3.73655   4
 -15  -1   0 15.2535 3.61039   5
 -15  -1   0 12.4439 4.09518   1
  15  -1   0 9.24687 3.69109   2
  15  -1   0 3.94272 3.00068   7
  15   1   0 20.1280 3.41884   7
 -15   1   0 10.6349 3.79599   5
 -15   1   0 8.33789 3.96631   1
  15   1   0 10.2880 3.74166   2
 -15   1   0 11.8157 3.78141   4
 -17  -1   0 37.9146 6.00270   1
 -17  -1   0 43.9727 5.66076   5
  17  -1   0 37.1551 5.77250   2
  17  -1   0 34.9225 5.03501   7
 -17  -1   0 39.6981 6.03803   4
 -17   1   0 21.8194 5.67973   1
 -17   1   0 47.8668 6.15932   5
  17   1   0 38.6189 5.83356   2
  17   1   0 28.0257 4.90526   7
 -17   1   0 33.1038 5.64441   4
 -19  -1   0 1.68606 4.58088   4
  19  -1   0 -6.0245 3.55905   7
 -19  -1   0 -0.1683 4.52317   1
  19  -1   0 2.02472 4.50636   2
 -19   1   0 3.98643 4.68213   5
 -19   1   0 6.82085 4.48989   4
 -19   1   0 -3.1109 4.32468   1
  19   1   0 1.71797 3.76145   7
  21  -1   0 -0.0040 4.35224   7
 -21  -1   0 0.83345 5.05868   4
 -21  -1   0 5.63432 5.46466   1
  21   1   0 9.87483 4.58887   7
 -21   1   0 -0.5213 4.90696   4
 -21   1   0 1.36474 5.40002   1
   0  -2   0 312.345 26.8691   6
   0  -2   0 339.836 26.8690   4
   0  -2   0 335.392 26.8968   5
   0   2   0 356.812 26.8934   7
   0   2   0 367.307 26.8827   4
   0   2   0 336.805 26.9252   5
   0   2   0 316.816 26.8860   6
   0   2   0 333.501 26.8658   2
   2  -2   0 247.256 18.8513   5
  -2  -2   0 216.896 18.6550   7
  -2  -2   0 207.105 18.6515   1
   2  -2   0 264.346 18.7867   1
   2  -2   0 247.200 18.7093   2
  -2  -2   0 212.159 18.7386   4
   2   2   0 214.435 18.6607   7
  -2   2   0 248.922 18.7279   2
   2   2   0 223.525 18.7766   4
  -2   2   0 259.264 18.8938   5
  -2   2   0 249.638 18.7349   1
   2   2   0 234.348 18.7989   3
   2   2   0 233.777 18.6811   2
   2   2   0 215.822 18.6025   5
  -4  -2   0 27.0186 2.53055   1
   4  -2   0 26.1388 2.51369   7
  -4  -2   0 27.7461 2.51255   2
   4  -2   0 28.3617 2.59574   2
  -4  -2   0 22.1528 2.30354   7
   4  -2   0 30.1487 2.26786   3
  -4  -2   0 20.7391 2.21342   5
   4   2   0 26.0207 2.60937   2
  -4   2   0 29.5189 2.48460   7
  -4   2   0 25.8350 2.62212   1
   4   2   0 25.1957 2.43920   7
   4   2   0 21.3305 2.26260   5
  -4   2   0 24.3160 2.73354   5
   6  -2   0 10.5007 1.81399   7
   6  -2   0 19.5059 2.18880   2
  -6  -2   0 13.0954 1.63005   5
   6  -2   0 14.4729 1.57857   3
  -6  -2   0 14.2934 2.04725   1
  -6  -2   0 7.38904 1.98517   4
   6   2   0 13.6741 1.65202   5
  -6   2   0 8.90930 2.04951   5
   6   2   0 11.2334 1.75076   7
   6   2   0 17.1142 2.08734   2
  -6   2   0 15.2162 2.13343   1
  -8  -2   0 318.775 26.6966   1
   8  -2   0 344.293 26.5855   7
  -8  -2   0 322.371 26.8741   4
  -8  -2   0 307.634 26.4547   5
   8  -2   0 334.699 26.7414   2
  -8   2   0 319.426 26.7465   1
   8   2   0 333.835 26.7131   2
   8   2   0 353.620 26.5686   7
  -8   2   0 323.472 26.9091   5
 -10  -2   0 20.2290 2.86979   5
 -10  -2   0 30.8902 3.78064   4
  10  -2   0 24.4916 3.11225   7
  10  -2   0 24.6053 3.37707   2
 -10  -2   0 19.1681 3.47455   1
  10   2   0 23.4609 3.02589   7
  10   2   0 18.1888 3.25265   2
 -10   2   0 25.6408 3.64982   5
 -10   2   0 21.3259 3.46724   1
 -12  -2   0 3.63091 2.75299   1
  12  -2   0 12.4375 3.00342   2
  12  -2   0 7.13025 2.40258   7
 -12  -2   0 1.59052 2.60657   4
 -12  -2   0 4.52804 2.13818   5
 -12   2   0 12.5674 3.15153   5
  12   2   0 5.69596 2.24520   7
 -12   2   0 2.15595 2.62777   1
 -12   2   0 2.86908 2.54624   4
  12   2   0 0.32438 2.46850   2
  14  -2   0 11.9621 3.00057   7
 -14  -2   0 4.94956 3.67915   1
  14  -2   0 4.74121 3.13942   2
 -14  -2   0 10.8224 3.70288   4
 -14  -2   0 14.5408 3.08471   5
 -14   2   0 5.64497 3.48146   1
 -14   2   0 9.17205 3.29777   4
  14   2   0 8.94839 2.95481   7
 -14   2   0 10.8210 3.72401   5
  14   2   0 9.16342 3.54526   2
  16  -2   0 11.2135 3.90083   2
  16  -2   0 15.4663 3.57328   7
 -16  -2   0 4.04095 4.09893   1
 -16  -2   0 16.3564 3.69821   5
 -16  -2   0 6.11977 4.19998   4
 -16   2   0 11.4149 4.09148   1
  16   2   0 3.66176 3.23375   7
 -16   2   0 11.2806 4.12700   5
 -16   2   0 12.7497 3.99728   4
  16   2   0 9.72196 4.05993   2
 -18  -2   0 1.09654 4.21466   4
 -18  -2   0 2.03701 4.44936   1
  18  -2   0 0.64247 4.21980   2
  18  -2   0 0.30251 3.58437   7
 -18   2   0 -1.1283 4.30413   5
 -18   2   0 4.42236 3.95762   4
  18   2   0 3.42005 3.48140   7
 -18   2   0 -0.2687 4.48304   1
 -20  -2   0 2.74103 5.05882   1
  20  -2   0 -1.3945 4.59834   2
 -20  -2   0 1.41242 4.80763   4
  20  -2   0 4.28420 4.14593   7
 -20   2   0 0.05410 5.07443   5
 -20   2   0 3.87752 5.17257   1
 -20   2   0 6.91189 4.71670   4
  20   2   0 2.15817 4.01541   7
  -1  -3   0 1384.96 111.354   7
  -1  -3   0 1416.22 111.398   4
   1  -3   0 1448.97 111.345   4
  -1  -3   0 1264.12 111.320   1
   1  -3   0 1370.52 111.382   6
   1  -3   0 1496.07 111.502   5
  -1  -3   0 1367.93 111.350   5
  -1  -3   0 1320.13 111.358   6
   1   3   0 1303.54 111.383   6
  -1   3   0 1453.64 111.335   3
   1   3   0 1507.92 111.436   3
  -1   3   0 1345.64 111.402   6
  -1   3   0 1401.48 111.339   4
  -1   3   0 1504.52 111.487   5
   1   3   0 1416.27 111.388   7
   1   3   0 1493.38 111.412   4
   1   3   0 1316.24 111.344   2
  -1   3   0 1412.92 111.374   2
   3  -3   0 86.8055 6.75802   2
  -3  -3   0 79.2493 6.81473   4
  -3  -3   0 78.7534 6.60886   7
  -3  -3   0 71.0372 6.62337   1
  -3   3   0 93.4250 6.77513   2
  -3   3   0 93.8593 7.05041   5
   3   3   0 83.1439 6.67029   7
   3   3   0 78.3762 6.50890   5
   3   3   0 68.7294 6.63317   2
  -5  -3   0 133.346 12.3933   1
   5  -3   0 168.516 12.5655   2
  -5  -3   0 143.537 12.6111   4
  -5  -3   0 139.613 12.1879   5
  -5  -3   0 134.419 12.3557   2
   5  -3   0 165.016 12.2195   3
   5   3   0 144.188 12.2399   5
   5   3   0 154.314 12.4128   7
  -5   3   0 166.633 12.5620   1
  -5   3   0 170.424 12.7847   5
   5   3   0 160.497 12.4840   2
  -7  -3   0 417.752 34.7792   4
   7  -3   0 462.480 34.5746   7
   7  -3   0 442.477 34.3384   3
  -7  -3   0 383.054 34.2811   5
  -7  -3   0 423.695 34.5587   1
   7  -3   0 470.322 34.6714   2
  -7   3   0 432.851 34.8964   5
   7   3   0 407.562 34.4594   7
   7   3   0 405.394 34.3547   5
  -7   3   0 446.043 34.6898   1
   7   3   0 439.571 34.5881   2
  -9  -3   0 746.589 58.9932   1
  -9  -3   0 701.569 59.1249   4
   9  -3   0 774.674 59.0174   2
  -9  -3   0 657.726 58.6041   5
   9  -3   0 785.944 58.8652   7
   9   3   0 744.698 58.9436   2
  -9   3   0 728.188 58.9691   1
   9   3   0 739.496 58.8000   7
  -9   3   0 737.778 59.2303   5
 -11  -3   0 -1.2212 1.58800   5
 -11  -3   0 -0.0673 2.56984   4
 -11  -3   0 -1.6736 2.45770   1
  11  -3   0 0.05983 2.24801   2
  11  -3   0 -1.1893 1.88654   7
  11   3   0 -0.3511 2.26125   2
 -11   3   0 -1.7875 2.39767   5
 -11   3   0 -1.7706 2.16117   1
  11   3   0 -0.6487 2.01940   7
 -13  -3   0 72.0547 7.93941   4
  13  -3   0 86.6398 7.44640   7
 -13  -3   0 72.3349 7.10475   5
  13  -3   0 81.7528 7.79320   2
 -13  -3   0 76.0116 7.84905   1
  13   3   0 79.3354 7.32451   7
 -13   3   0 84.5017 8.18901   5
 -13   3   0 70.8179 7.57807   4
 -13   3   0 77.8003 7.87911   1
  13   3   0 72.8694 7.70157   2
 -15  -3   0 3.97918 2.75836   5
 -15  -3   0 -0.0732 3.58453   1
 -15  -3   0 1.87237 3.59731   4
  15  -3   0 -0.0200 3.10691   2
  15  -3   0 3.87861 2.87020   7
 -15   3   0 0.64827 3.68376   5
  15   3   0 1.49769 3.51303   2
 -15   3   0 4.43941 3.21892   4
  15   3   0 14.0084 3.28864   7
 -15   3   0 1.60652 3.48906   1
  17  -3   0 46.1297 6.35915   2
  17  -3   0 43.3001 5.63000   7
 -17  -3   0 48.4850 6.76874   1
 -17  -3   0 41.9991 6.66062   4
 -17   3   0 47.1587 6.22662   4
 -17   3   0 48.4294 6.59466   1
 -17   3   0 43.4692 6.61005   5
  17   3   0 43.5137 5.69362   7
  19  -3   0 -1.7373 3.63042   7
 -19  -3   0 1.59429 4.79677   4
 -19  -3   0 6.71631 4.96368   1
  19  -3   0 -2.3677 4.09280   2
 -19   3   0 -2.4223 3.89665   4
 -19   3   0 4.44919 4.78331   1
 -19   3   0 6.32467 4.98395   5
  19   3   0 2.66057 3.86627   7
  21  -3   0 7.71437 5.36580   2
 -21  -3   0 5.51854 5.65662   1
 -21  -3   0 1.83769 5.59055   4
 -21   3   0 6.66269 5.02338   4
 -21   3   0 11.9013 6.03022   5
 -21   3   0 8.13062 5.68034   1
  21   3   0 3.63269 4.64791   7
   0  -4   0 406.820 31.9854   4
   0  -4   0 386.417 32.0058   6
   0  -4   0 409.826 32.0291   5
   0  -4   0 380.711 31.9543   1
   0   4   0 408.603 32.0023   4
   0   4   0 409.416 32.0521   7
   0   4   0 417.138 31.9986   2
   0   4   0 408.037 32.1070   5
   0   4   0 407.266 32.0170   3
   0   4   0 375.012 32.0474   6
   2  -4   0 91.3947 6.87976   6
  -2  -4   0 82.2304 6.81770   6
  -2  -4   0 77.9920 6.72990   1
  -2  -4   0 75.8232 6.90533   4
   2   4   0 68.3138 6.84822   4
   2   4   0 84.0316 6.85297   7
  -2   4   0 83.1447 6.63586   3
  -2   4   0 90.9693 7.10167   5
  -2   4   0 95.4496 6.73911   4
   2   4   0 72.2620 6.73761   5
  -2   4   0 86.9447 6.81961   2
   2   4   0 83.1370 6.75617   2
   4  -4   0 483.794 36.7629   2
  -4  -4   0 429.525 36.6383   1
  -4  -4   0 445.239 36.7785   4
  -4   4   0 494.091 37.0325   5
   4   4   0 472.885 36.6947   7
   4   4   0 424.653 36.5213   5
   4   4   0 458.271 36.6868   2
  -4   4   0 467.825 36.7555   2
   6  -4   0 80.1063 6.50179   2
  -6  -4   0 69.4001 5.93455   5
   6  -4   0 78.4819 5.93827   3
  -6  -4   0 66.8352 6.37140   1
  -6  -4   0 69.9096 6.62751   4
  -6  -4   0 76.3932 6.33341   2
  -6   4   0 70.2767 6.34966   1
  -6   4   0 75.4648 6.90136   5
   6   4   0 66.4660 6.36873   2
   6   4   0 67.7359 5.99549   5
   6   4   0 78.8142 6.34998   7
   8  -4   0 259.615 20.0409   3
  -8  -4   0 230.970 20.3404   1
  -8  -4   0 222.348 20.5652   4
   8  -4   0 269.329 20.5369   2
  -8  -4   0 231.227 19.9865   5
   8   4   0 238.924 20.0889   5
  -8   4   0 269.607 20.9290   5
  -8   4   0 249.565 20.4962   1
   8   4   0 273.255 20.3614   7
   8   4   0 253.216 20.4332   2
 -10  -4   0 0.70204 2.46969   4
 -10  -4   0 5.78740 1.55959   5
 -10  -4   0 5.31440 2.50992   1
  10  -4   0 7.01981 2.39662   2
  10   4   0 4.89586 2.31550   2
 -10   4   0 6.70784 2.84461   5
  10   4   0 4.56549 2.08045   7
 -10   4   0 2.41607 2.34954   1
 -12  -4   0 128.342 11.7478   4
 -12  -4   0 118.850 10.6747   5
 -12  -4   0 128.531 11.5405   1
  12  -4   0 128.016 11.4199   2
  12   4   0 121.585 11.3292   2
 -12   4   0 131.236 11.8596   5
 -12   4   0 140.557 11.5502   1
  12   4   0 128.916 11.0714   7
 -14  -4   0 1.47675 3.29264   1
 -14  -4   0 -2.3261 3.16559   4
  14  -4   0 4.32249 3.16760   2
 -14  -4   0 2.50617 2.18562   5
 -14   4   0 -4.3873 2.55649   4
  14   4   0 1.44718 2.77745   7
 -14   4   0 1.25724 3.06320   1
  14   4   0 0.50617 2.99909   2
 -14   4   0 3.58518 3.69938   5
 -16  -4   0 62.9889 7.48570   4
 -16  -4   0 56.4271 7.27804   1
  16  -4   0 63.6299 7.02977   2
 -16   4   0 51.6232 6.64991   4
  16   4   0 61.8557 6.40390   7
 -16   4   0 47.6171 6.76320   1
 -16   4   0 53.2783 7.33368   5
  18  -4   0 5.06063 4.15993   2
 -18   4   0 3.31162 3.82865   4
 -18   4   0 7.25241 4.78201   5
  18   4   0 6.54721 3.86959   7
 -18   4   0 7.23556 4.64685   1
  20  -4   0 10.1629 5.00747   2
 -20  -4   0 10.8008 5.49205   1
 -20  -4   0 17.3724 6.01967   4
  20   4   0 7.72748 4.57469   7
 -20   4   0 6.73646 4.66745   4
 -20   4   0 8.92299 5.27113   1
 -20   4   0 16.8276 6.10158   5
 -20   4   0 3.64487 5.32356   2
   1  -5   0 396.587 31.6158   6
  -1  -5   0 390.439 31.6088   4
  -1  -5   0 399.753 31.5952   5
   1  -5   0 406.444 31.5379   4
  -1  -5   0 390.304 31.5930   6
  -1  -5   0 377.121 31.5146   1
  -1   5   0 387.738 31.5322   4
  -1   5   0 421.984 31.8033   5
   1   5   0 394.564 31.5647   2
  -1   5   0 398.596 31.6727   7
   1   5   0 395.670 31.6392   4
  -1   5   0 391.145 31.5402   3
   1   5   0 398.163 31.6477   5
  -1   5   0 392.890 31.5869   2
   1   5   0 388.345 31.6499   7
   3  -5   0 482.702 36.1962   1
  -3  -5   0 432.957 36.2465   4
  -3  -5   0 457.350 36.1210   6
   3  -5   0 439.346 36.1523   6
  -3  -5   0 427.715 36.0380   1
  -3   5   0 452.968 36.0243   4
   3   5   0 449.473 36.1707   7
   3   5   0 426.381 36.0217   5
  -3   5   0 457.777 36.1780   2
   3   5   0 451.522 36.0915   2
  -3   5   0 497.675 36.5183   5
  -5  -5   0 109.492 9.99380   1
  -5  -5   0 124.461 10.3025   4
   5   5   0 117.488 10.0435   2
   5   5   0 134.878 10.1372   7
  -7  -5   0 7.63742 2.53763   4
   7  -5   0 10.9302 2.24705   2
   7   5   0 13.7518 2.28416   7
  -7   5   0 8.53282 2.23404   2
  -7   5   0 9.43246 2.95295   5
   9  -5   0 -0.3646 0.96313   3
  -9  -5   0 -1.1540 1.96919   1
  -9  -5   0 -5.7663 1.85073   4
   9  -5   0 2.09854 2.05854   2
  -9  -5   0 0.17052 0.99661   5
  -9   5   0 -1.4134 2.31267   5
   9   5   0 -0.7246 1.91899   2
   9   5   0 -2.9044 1.76851   7
  -9   5   0 -2.5021 1.85895   2
  -9   5   0 1.31395 1.98378   1
   9   5   0 -1.0515 1.05109   5
 -11  -5   0 30.1059 4.48532   4
  11  -5   0 28.4757 4.02821   2
 -11  -5   0 27.1904 2.99712   5
 -11  -5   0 26.3607 4.13351   1
  11   5   0 34.9104 3.85758   7
 -11   5   0 35.7293 4.15170   1
  11   5   0 31.8223 4.09800   2
 -11   5   0 29.7143 4.58221   5
 -13  -5   0 35.6101 3.88950   5
 -13  -5   0 46.7634 5.69673   4
 -13  -5   0 32.1974 5.14988   1
  13  -5   0 30.6450 4.87549   2
 -13   5   0 42.5240 5.73971   5
  13   5   0 37.9019 4.98421   2
  13   5   0 40.8043 4.72670   7
 -13   5   0 41.1596 4.81428   4
 -13   5   0 46.7842 5.30763   1
 -15  -5   0 8.28311 4.17072   4
 -15  -5   0 5.67904 3.89866   1
  15  -5   0 -0.0124 3.18628   2
 -15   5   0 6.49835 3.21288   4
  15   5   0 2.88955 3.13959   7
 -15   5   0 6.20708 4.15645   5
 -15   5   0 4.40591 3.71304   1
 -17  -5   0 3.74547 4.58437   4
 -17  -5   0 -1.3176 4.11264   1
  17  -5   0 2.28419 3.89012   2
 -17   5   0 9.05947 4.83894   5
 -17   5   0 1.51109 4.06975   1
 -17   5   0 5.54632 3.71363   4
 -17   5   0 7.02582 4.42921   2
  17   5   0 0.55360 3.40826   7
 -19  -5   0 -1.9181 4.84512   4
 -19  -5   0 -0.7170 4.80820   1
  19  -5   0 -2.4465 4.10046   2
  19   5   0 1.49739 4.02023   7
 -19   5   0 -0.0711 4.97202   5
 -21  -5   0 5.02547 5.99238   4
   0  -6   0 2.67237 1.15865   4
   0  -6   0 4.16550 1.38809   6
   0  -6   0 2.43402 1.03750   1
   0   6   0 3.15472 1.08536   4
   0   6   0 2.85457 1.10813   3
   0   6   0 4.49768 1.41169   5
   0   6   0 3.34195 1.37283   7
   0   6   0 4.08981 1.09743   2
  -2  -6   0 148.744 12.5395   4
  -2  -6   0 155.375 12.4448   6
  -2  -6   0 153.182 12.3175   1
   2  -6   0 163.227 12.3568   4
   2  -6   0 150.437 12.4988   6
  -2  -6   0 158.087 12.4003   5
   2   6   0 148.954 12.5559   7
  -2   6   0 166.535 12.8636   5
   2   6   0 139.745 12.4219   5
  -2   6   0 149.645 12.4450   2
  -2   6   0 148.855 12.2849   3
  -2   6   0 151.270 12.3274   4
   2   6   0 150.303 12.3916   2
  -4  -6   0 5.07372 1.43747   1
  -4  -6   0 4.45349 1.82526   4
   4  -6   0 3.01601 1.68711   6
   4   6   0 2.43294 1.45683   2
  -4   6   0 6.05914 1.65693   2
  -4   6   0 -0.0044 2.13398   5
   4   6   0 2.25101 0.97431   5
   4   6   0 2.41791 1.76065   7
  -4   6   0 0.83623 1.01235   4
  -6  -6   0 2.86363 1.66760   1
   6  -6   0 6.54225 1.99125   6
  -6  -6   0 2.38002 2.04225   4
  -6   6   0 6.06115 2.56823   5
   6   6   0 1.44243 1.68176   2
  -6   6   0 4.58995 1.89243   2
   6   6   0 1.38889 1.82994   7
  -8  -6   0 43.1011 4.72905   1
  -8  -6   0 48.8268 5.19878   4
   8  -6   0 50.5514 4.92063   2
   8   6   0 50.9392 4.82360   7
  -8   6   0 48.8811 4.91167   2
   8   6   0 42.9969 4.77023   2
  -8   6   0 54.8841 5.71812   5
 -10  -6   0 1.94546 2.31698   1
  10  -6   0 2.09761 1.09192   3
  10  -6   0 3.08016 0.92508   3
  10  -6   0 -0.8914 2.03453   2
 -10  -6   0 5.13932 2.81740   4
 -10   6   0 0.12251 2.17504   2
  10   6   0 2.18474 2.26622   2
 -10   6   0 1.43441 2.79904   5
  10   6   0 2.09783 1.16159   5
  10   6   0 -0.3324 2.11144   7
 -12  -6   0 33.6877 5.04732   1
 -12  -6   0 41.0298 5.46088   4
  12  -6   0 40.7795 3.75203   3
  12  -6   0 38.9427 4.91589   2
 -12  -6   0 41.1169 3.81659   5
 -12   6   0 45.4738 5.17831   2
  12   6   0 37.0410 4.74662   7
 -12   6   0 47.0371 5.87496   5
 -14  -6   0 3.99228 3.66808   1
  14  -6   0 6.65447 3.24029   2
 -14  -6   0 2.95575 3.86183   4
 -14   6   0 0.36091 2.71314   4
 -14   6   0 3.90777 3.42385   1
  14   6   0 5.31280 3.13691   7
 -14   6   0 -5.0811 3.63407   5
 -14   6   0 4.09038 3.40986   2
 -16  -6   0 45.0190 6.41336   1
 -16  -6   0 43.2725 6.72869   4
  16  -6   0 39.8258 5.86248   2
  16   6   0 43.6847 5.65174   7
 -16   6   0 37.7787 5.99123   2
 -16   6   0 38.3142 5.54143   4
 -16   6   0 52.3864 6.83353   5
 -18  -6   0 0.35724 4.68359   4
 -18  -6   0 3.62458 4.72193   1
  18  -6   0 -0.4827 4.09601   2
  18   6   0 0.64756 3.93126   7
 -18   6   0 -0.7907 4.33934   2
 -18   6   0 -0.2371 4.71033   5
 -20  -6   0 -1.1128 5.47721   4
  20   6   0 3.33807 4.66694   7
  -1  -7   0 355.792 28.5384   4
   1  -7   0 377.809 28.4527   4
  -1  -7   0 347.615 28.5195   6
   1  -7   0 361.839 28.5387   6
  -1  -7   0 345.192 28.4047   1
  -1  -7   0 362.888 28.4184   2
  -1   7   0 359.218 28.5197   2
  -1   7   0 344.300 28.4663   3
   1   7   0 363.812 28.4935   2
   1   7   0 371.972 28.6488   7
  -1   7   0 339.881 28.4713   4
  -1   7   0 359.736 28.6295   7
  -1   7   0 351.735 28.8054   5
   1   7   0 331.502 28.6010   5
  -3  -7   0 7.77446 2.02915   6
  -3  -7   0 8.93962 2.11850   4
   3  -7   0 15.6659 2.25132   6
  -3  -7   0 9.34929 1.70821   1
  -3  -7   0 11.2124 1.63925   2
   3   7   0 6.99970 1.72947   2
  -3   7   0 11.0570 1.25885   3
  -3   7   0 9.11780 1.40839   4
   3   7   0 7.91688 1.63104   5
  -3   7   0 12.7447 1.93414   2
  -3   7   0 11.5567 2.58217   5
   3   7   0 4.76907 2.07191   7
  -5  -7   0 5.77870 2.18853   4
  -5  -7   0 6.98482 1.74822   1
   5  -7   0 2.11027 1.83885   6
  -5   7   0 3.20056 2.42774   5
   5   7   0 5.14523 1.13517   5
  -5   7   0 7.38612 1.30492   4
   5   7   0 2.78740 1.70314   2
  -5   7   0 3.94236 1.81921   2
   5   7   0 6.20239 1.95847   7
   7  -7   0 173.736 14.1429   6
  -7  -7   0 160.016 14.0063   1
  -7  -7   0 160.302 14.3817   4
   7   7   0 167.268 14.1422   7
   7   7   0 161.278 14.0724   2
  -7   7   0 172.981 14.1856   2
  -7   7   0 199.215 15.0186   5
   9  -7   0 116.695 9.92167   2
  -9  -7   0 103.507 9.73529   1
  -9   7   0 126.451 10.7650   5
   9   7   0 107.539 9.78703   7
  -9   7   0 116.294 9.93842   2
   9   7   0 106.614 9.80403   2
 -11  -7   0 6.24333 3.05808   1
  11  -7   0 19.8964 3.25667   2
 -11  -7   0 12.6781 3.85580   4
 -11   7   0 17.7185 4.15290   5
 -11   7   0 11.2488 3.12568   2
 -13  -7   0 -0.0324 3.06049   1
 -13  -7   0 3.02491 3.61164   4
  13  -7   0 1.19021 2.76592   2
 -13   7   0 2.41291 3.74385   5
 -13   7   0 0.62051 2.53338   4
  13   7   0 1.76897 2.95599   7
 -13   7   0 0.88792 2.96214   2
  15  -7   0 3.03357 3.46174   2
 -15  -7   0 2.16513 4.28339   4
 -15  -7   0 5.18514 3.97458   1
 -15   7   0 2.33487 3.09078   4
 -15   7   0 8.69012 3.91121   2
  15   7   0 4.99861 3.51169   7
 -15   7   0 9.42803 4.57879   5
 -17  -7   0 28.4838 6.13261   4
  17  -7   0 30.3508 5.21735   2
 -17  -7   0 20.9738 5.47299   1
 -17   7   0 30.9938 6.25469   5
  17   7   0 36.0616 5.25211   7
 -17   7   0 19.4851 5.42466   2
 -19  -7   0 14.9137 5.76775   1
 -19  -7   0 12.0008 6.05525   4
  19   7   0 25.2462 5.32773   7
   0  -8   0 22.2687 2.72879   6
   0  -8   0 15.6381 2.42951   4
   0  -8   0 24.3195 2.41711   2
   0  -8   0 19.8716 2.36613   1
   0   8   0 24.3146 2.85628   7
   0   8   0 22.6173 2.95332   5
   0   8   0 19.9872 2.39253   2
  -2  -8   0 21.2789 2.63993   6
  -2  -8   0 22.0152 2.22994   1
   2  -8   0 22.8885 2.24972   4
  -2  -8   0 12.3172 2.47533   4
   2  -8   0 26.2738 2.67524   6
  -2  -8   0 18.8442 2.16573   2
   2   8   0 13.9454 2.54695   7
  -2   8   0 17.4036 2.72043   7
   2   8   0 18.9564 2.23962   2
  -2   8   0 16.0423 3.03282   5
  -2   8   0 12.2868 1.93737   3
   2   8   0 16.9261 2.41858   5
  -2   8   0 13.3975 2.30525   2
  -2   8   0 15.8807 2.04934   4
   4  -8   0 180.619 12.9888   1
   4  -8   0 168.442 12.9254   6
  -4  -8   0 153.935 12.8186   6
  -4  -8   0 163.446 12.7216   1
  -4  -8   0 145.366 12.9663   4
  -4  -8   0 139.054 12.6102   2
  -4   8   0 156.570 12.9002   2
  -4   8   0 150.359 12.5821   4
   4   8   0 152.153 12.7194   2
  -4   8   0 168.199 13.5958   5
   4   8   0 145.869 12.6931   5
   4   8   0 148.951 12.9438   7
   6  -8   0 119.271 9.24959   6
  -6  -8   0 98.4350 9.01633   1
  -6  -8   0 102.574 9.37658   4
  -6   8   0 94.7308 9.75538   5
  -6   8   0 101.872 9.21360   2
  -6   8   0 112.243 8.82396   4
   6   8   0 111.447 9.12165   2
   6   8   0 108.700 9.22960   7
   8  -8   0 20.2056 3.07186   6
  -8  -8   0 14.1537 3.40378   4
   8   8   0 16.5063 3.10526   7
  -8   8   0 22.3707 3.08949   2
 -10  -8   0 0.77297 2.89567   4
 -10  -8   0 -0.2613 2.36766   1
 -10   8   0 4.94132 3.76461   5
 -10   8   0 8.55866 2.93730   2
 -12  -8   0 -1.8377 3.27573   4
 -12  -8   0 -2.4006 2.77662   1
  12  -8   0 -5.7772 2.59380   2
  12   8   0 -3.6765 2.92059   7
 -12   8   0 -0.8313 2.98169   2
 -12   8   0 -2.6152 3.49440   5
  14  -8   0 5.18134 3.43435   2
 -14  -8   0 9.61242 4.33282   4
 -14  -8   0 0.58328 3.55099   1
  14   8   0 2.65870 3.40238   7
 -14   8   0 1.06592 4.35441   5
 -14   8   0 2.46240 3.62660   2
  16  -8   0 -0.6438 3.45688   2
 -16  -8   0 3.02040 4.58734   4
 -16  -8   0 2.65707 4.13895   1
  16   8   0 -2.9329 3.69301   7
 -16   8   0 3.84797 4.70171   5
 -18  -8   0 -1.5579 5.04750   4
 -18  -8   0 1.38818 4.83750   1
  18   8   0 -0.3106 4.34468   7
 -18   8   0 1.82282 5.25783   5
   1  -9   0 39.4109 3.65783   4
   1  -9   0 35.2612 3.82031   6
   1  -9   0 38.1297 3.66084   1
  -1  -9   0 34.6199 3.50771   1
  -1  -9   0 41.1413 3.59699   2
  -1  -9   0 37.6587 3.91125   6
  -1  -9   0 37.1366 3.73593   4
   1   9   0 41.2339 3.72311   2
  -1   9   0 36.8373 3.73667   2
   1   9   0 36.0043 4.04266   7
  -1   9   0 32.7921 3.94896   7
  -3  -9   0 10.1890 2.25546   4
  -3  -9   0 12.1851 1.78084   2
  -3  -9   0 8.45225 1.82417   1
   3  -9   0 7.02011 2.20059   6
  -3  -9   0 5.89192 2.06577   6
   3   9   0 12.5518 2.01239   2
  -3   9   0 10.6046 1.43814   3
  -3   9   0 17.3616 2.50877   7
  -3   9   0 9.10475 1.96946   2
  -3   9   0 11.0482 2.81812   5
  -3   9   0 9.47215 1.55031   4
   3   9   0 6.14883 2.17214   7
   3   9   0 7.10256 1.84580   5
  -5  -9   0 40.5288 3.63202   2
   5  -9   0 45.9152 4.16226   6
  -5  -9   0 40.6928 4.28616   4
  -5  -9   0 36.3115 3.79868   1
   5   9   0 42.1031 4.22379   7
  -5   9   0 37.9738 3.99413   2
  -5   9   0 36.6332 3.42136   4
  -5   9   0 33.1973 4.62768   5
   5   9   0 35.4046 3.86671   2
   5   9   0 33.9225 3.54056   5
   7  -9   0 -2.5118 1.95807   6
  -7  -9   0 0.31293 1.86267   1
  -7  -9   0 -4.1462 2.12657   4
   7   9   0 2.46649 2.18717   7
  -7   9   0 -1.5497 1.98302   2
  -7   9   0 -0.3210 1.40261   4
  -7   9   0 0.89395 2.89489   5
   9  -9   0 19.5393 3.29963   6
  -9  -9   0 13.5924 3.53110   4
  -9   9   0 14.1636 3.15518   2
  -9   9   0 18.3140 4.30648   5
   9   9   0 19.6663 3.35307   7
  11  -9   0 6.99942 3.06387   6
 -11  -9   0 9.99401 3.81879   4
 -11  -9   0 8.93169 3.17227   1
 -11   9   0 6.93726 3.12258   2
 -11   9   0 7.92889 4.28909   5
  11   9   0 9.04648 3.22809   7
 -13   9   0 -1.4397 3.87485   5
 -15  -9   0 11.3417 4.33209   1
 -15  -9   0 6.33955 4.85340   4
 -15   9   0 11.9559 5.20561   5
  15   9   0 10.3645 4.10407   7
 -17  -9   0 -3.2099 4.24185   1
 -17  -9   0 1.01850 5.12295   4
 -17   9   0 7.34576 5.41418   5
  17   9   0 5.86415 4.37809   7
 -19  -9   0 0.53150 6.20788   4
 -19  -9   0 5.32211 5.41362   1
   0 -10   0 784.850 63.4490   1
   0 -10   0 786.000 63.5613   6
   0  10   0 814.554 63.8904   5
   0  10   0 804.847 63.5684   2
   0  10   0 789.522 63.7483   7
  -2 -10   0 62.9074 5.23760   1
   2 -10   0 54.4848 5.49832   6
  -2 -10   0 55.5375 5.42327   4
  -2 -10   0 62.7970 5.56519   6
   2 -10   0 67.8488 5.37844   1
   2 -10   0 70.0879 5.30084   4
   2  10   0 45.0145 5.41749   5
  -2  10   0 55.8801 5.38171   2
  -2  10   0 66.6270 5.78567   7
   2  10   0 56.3908 5.64074   7
  -2  10   0 49.1217 5.94256   5
   2  10   0 54.7297 5.21841   2
   4 -10   0 211.018 16.0544   6
  -4 -10   0 189.137 15.9485   6
  -4 -10   0 209.604 15.8054   1
  -4 -10   0 193.354 15.7116   2
  -4 -10   0 184.832 16.0567   4
   4  10   0 180.894 16.0693   7
  -4  10   0 211.744 16.7981   5
  -4  10   0 202.543 16.0145   2
  -4  10   0 188.118 15.6602   4
   4  10   0 182.054 15.8842   2
   4  10   0 178.078 15.8512   5
  -6 -10   0 23.6916 3.50045   4
  -6 -10   0 20.4679 2.91971   1
   6 -10   0 21.3675 3.19372   6
  -6  10   0 30.9796 4.50142   5
   6  10   0 17.4329 2.38497   5
  -6  10   0 29.0064 3.30766   2
   6  10   0 22.0697 3.35624   7
   8 -10   0 289.509 22.8973   6
  -8 -10   0 257.736 23.1820   4
  -8 -10   0 270.457 22.7386   1
  -8  10   0 317.061 24.0642   5
   8  10   0 262.403 22.9391   7
 -10 -10   0 153.083 14.2100   4
 -10 -10   0 153.045 13.6778   1
  10 -10   0 174.861 13.7883   6
  10  10   0 147.730 13.7852   7
 -10  10   0 169.504 15.0371   5
 -12 -10   0 4.04632 3.14602   1
  12 -10   0 -3.5472 2.97765   6
 -12 -10   0 -3.0170 3.61171   4
 -12  10   0 -4.9250 4.03408   5
  12  10   0 -0.2643 3.24303   7
 -14 -10   0 26.7736 4.86841   1
 -14 -10   0 30.4904 5.67976   4
  14 -10   0 26.7152 4.69760   6
 -14  10   0 17.4019 5.75850   5
  14  10   0 24.1455 4.75166   7
 -16 -10   0 9.23545 5.27946   4
 -16 -10   0 13.5857 4.71770   1
  16  10   0 5.12759 4.52445   7
 -16  10   0 3.63169 5.19048   5
 -18 -10   0 35.6942 6.68289   1
 -18 -10   0 26.6881 7.38404   4
  18  10   0 28.6619 6.09918   7
 -18  10   0 39.1076 7.86810   5
   1 -11   0 0.05942 1.79839   4
   1 -11   0 -0.7139 1.99869   6
   1 -11   0 1.43172 1.68440   1
  -1 -11   0 0.55691 1.92200   4
  -1 -11   0 -0.7448 1.60011   2
  -1 -11   0 0.14980 2.00235   6
  -1 -11   0 0.48729 1.56585   1
   1  11   0 -2.3120 1.87864   5
  -1  11   0 0.93488 2.32966   7
  -1  11   0 0.33176 2.28304   5
   1  11   0 -0.6841 2.17473   7
  -3 -11   0 12.2270 2.77575   4
   3 -11   0 15.1153 2.84411   6
  -3 -11   0 17.1231 2.51158   1
  -3 -11   0 15.6109 2.80685   6
   3  11   0 16.8599 3.03326   7
  -3  11   0 14.9276 3.44237   5
  -3  11   0 19.4296 3.05269   7
   3  11   0 16.3601 2.69571   5
  -5 -11   0 63.4253 6.21834   4
  -5 -11   0 60.3744 5.67773   1
   5 -11   0 73.4351 6.11004   6
   5  11   0 51.7174 5.53091   5
  -5  11   0 69.1154 7.12308   5
   5  11   0 61.0924 6.24492   7
   7 -11   0 0.69997 2.56051   6
  -7 -11   0 3.37065 2.25538   1
  -7 -11   0 3.20998 2.72448   4
   7  11   0 1.80996 2.59979   7
  -7  11   0 1.65747 3.40793   5
  -9 -11   0 2.70440 2.52462   1
  -9 -11   0 1.58151 3.11633   4
   9 -11   0 -1.9661 2.56988   6
   9  11   0 0.25810 3.04159   7
  -9  11   0 0.53558 3.92093   5
  11 -11   0 -1.9846 2.97526   6
 -11 -11   0 1.59988 3.63104   4
 -11 -11   0 2.50693 2.96385   1
  11  11   0 -0.8696 3.31783   7
 -11  11   0 0.81246 4.09956   5
 -13 -11   0 -0.8814 3.36532   1
  13 -11   0 -1.3093 3.27975   6
 -13 -11   0 4.07663 4.31967   4
  13  11   0 -2.0708 3.54316   7
 -13  11   0 -1.8690 4.34661   5
  15 -11   0 1.34764 3.95351   6
 -15 -11   0 -1.6973 3.93555   1
 -15 -11   0 0.11577 4.61207   4
 -15  11   0 -5.9592 4.99560   5
  15  11   0 3.46317 4.21071   7
 -17 -11   0 -5.2190 5.44490   4
 -17 -11   0 -4.0213 4.38297   1
  17 -11   0 -1.6660 4.30492   6
  17  11   0 -0.6114 4.68600   7
 -17  11   0 4.02929 5.71045   5
   0 -12   0 33.4638 3.97636   6
   0 -12   0 29.2188 3.38040   1
   0 -12   0 35.8475 3.69855   4
   0  12   0 24.5109 4.11009   5
   0  12   0 29.0663 4.04804   7
  -2 -12   0 9.95426 2.16895   1
   2 -12   0 7.25612 2.13370   4
  -2 -12   0 10.0816 2.63408   4
   2 -12   0 2.05932 2.40013   6
  -2 -12   0 5.46827 2.48503   6
   2 -12   0 3.90583 2.04699   1
   2  12   0 6.12429 2.43966   5
   2  12   0 0.82231 2.54831   7
  -2  12   0 3.09646 2.57545   7
  -2  12   0 5.37925 3.10413   5
  -4 -12   0 83.2961 7.14751   4
  -4 -12   0 78.3052 6.65406   1
   4 -12   0 77.5151 6.97971   6
  -4 -12   0 71.4179 6.88104   6
  -4  12   0 71.6690 7.13019   7
   4  12   0 66.8597 6.76310   5
  -4  12   0 62.0860 7.72292   5
   4  12   0 72.5479 7.17386   7
  -6 -12   0 2.01248 2.83329   4
  -6 -12   0 -0.6998 2.12727   1
   6 -12   0 3.45499 2.70356   6
  -6  12   0 0.51978 3.56959   5
   6  12   0 0.81707 2.67903   7
  -8 -12   0 29.6829 4.87589   4
  -8 -12   0 34.2432 4.23539   1
   8 -12   0 35.5586 4.53118   6
   8  12   0 38.4539 4.78805   7
  -8  12   0 35.4416 5.98233   5
  10 -12   0 3.18213 3.16299   6
 -10 -12   0 13.5998 3.95213   4
 -10 -12   0 3.14710 2.80917   1
  10  12   0 2.23845 3.43334   7
 -10  12   0 8.90196 4.68237   5
 -12 -12   0 7.60892 3.49307   1
  12 -12   0 17.5335 3.99403   6
 -12 -12   0 12.1953 4.60077   4
  12  12   0 10.5518 4.09604   7
 -12  12   0 13.5417 5.33857   5
 -14 -12   0 6.07195 3.92427   1
 -14 -12   0 7.44271 5.11612   4
  14 -12   0 4.92176 3.99067   6
  14  12   0 3.02587 4.41915   7
 -14  12   0 5.18193 5.29785   5
 -16 -12   0 -2.0302 4.29056   1
 -16 -12   0 3.71239 5.73580   4
  16 -12   0 7.61381 4.56491   6
  16  12   0 2.65539 4.78912   7
 -16  12   0 5.14142 5.92860   5
  -1 -13   0 0.13311 2.64342   6
  -1 -13   0 2.02282 2.49823   4
   1 -13   0 -0.5915 2.51493   6
   1 -13   0 2.49507 2.11969   1
   1 -13   0 4.72011 2.35662   4
  -1 -13   0 1.00304 2.01169   1
  -1  13   0 -0.1777 2.91277   5
   1  13   0 3.68678 2.75108   5
  -1  13   0 0.20509 2.88525   7
   1  13   0 5.83167 2.94587   7
  -3 -13   0 32.0969 4.40479   6
   3 -13   0 39.4176 4.64924   6
  -3 -13   0 43.0196 4.72770   4
   3 -13   0 36.1723 4.18972   1
  -3 -13   0 47.7031 4.15718   1
   3  13   0 29.9029 4.39176   5
   3  13   0 39.7265 4.94213   7
  -3  13   0 36.5074 4.73996   7
  -3  13   0 28.8517 5.13526   5
  -5 -13   0 142.832 11.0924   1
  -5 -13   0 119.738 11.4618   4
   5 -13   0 127.704 11.3252   6
  -5  13   0 134.419 11.6448   7
   5  13   0 116.143 11.5421   7
  -5  13   0 129.959 12.4033   5
  -7 -13   0 -1.7301 3.01480   4
   7 -13   0 5.05302 2.99954   6
  -7 -13   0 4.06858 2.55898   1
  -7  13   0 3.16313 4.12502   5
   7  13   0 0.06728 2.94561   7
  -7  13   0 -0.5494 2.96955   7
  -9 -13   0 2.33753 3.49376   4
   9 -13   0 8.29221 3.32666   6
  -9 -13   0 -0.2669 2.62738   1
   9  13   0 1.08440 3.46273   7
  -9  13   0 0.88853 4.43817   5
  11 -13   0 0.25386 3.43181   6
 -11 -13   0 -1.3223 3.00514   1
 -11 -13   0 5.92771 4.17533   4
 -11  13   0 1.37902 4.77006   5
  11  13   0 -0.1982 3.70256   7
 -13 -13   0 -2.4808 4.26348   4
  13 -13   0 7.16627 3.99592   6
 -13 -13   0 -0.2550 3.65130   1
 -13  13   0 4.38086 5.52501   5
  13  13   0 -0.3411 4.12592   7
  15 -13   0 3.27785 4.47047   6
 -15 -13   0 3.32409 4.37931   1
 -15 -13   0 1.94220 5.42868   4
 -15  13   0 5.47648 5.91092   5
  15  13   0 1.13062 4.94798   7
   0 -14   0 2.46437 2.30270   1
   0 -14   0 -0.2040 2.73205   6
   0  14   0 2.19184 3.16009   7
   0  14   0 2.11967 3.05808   5
  -2 -14   0 2.07420 2.32913   1
  -2 -14   0 2.77248 2.90221   6
   2 -14   0 2.79901 2.34909   1
   2 -14   0 5.39634 3.02491   6
   2  14   0 -0.7729 3.19800   7
  -2  14   0 0.59138 2.92291   7
   2  14   0 -3.5935 2.53311   5
  -2  14   0 4.55000 3.52744   5
  -4 -14   0 0.35878 2.80521   6
   4 -14   0 -1.2258 2.48465   1
   4 -14   0 -0.6903 2.90438   6
  -4 -14   0 1.74499 3.03092   4
  -4 -14   0 0.68499 2.33116   1
   4  14   0 4.67963 3.41565   7
  -6 -14   0 2.01821 3.30314   4
  -6 -14   0 -1.2060 2.32268   1
   6 -14   0 3.41942 3.06873   6
  -6  14   0 0.99525 4.13588   5
  -6  14   0 2.99978 3.14368   7
   6  14   0 -0.0072 3.13847   7
   8 -14   0 0.62462 3.29885   6
  -8  14   0 2.42119 3.24855   7
  -8  14   0 3.80364 4.75254   5
 -10 -14   0 4.47875 4.14119   4
 -10 -14   0 -0.8318 2.95211   1
  10  14   0 -2.4952 3.80490   7
 -10  14   0 1.83486 5.01624   5
 -12 -14   0 1.27028 4.63369   4
  12 -14   0 -1.0260 3.68418   6
 -12  14   0 -3.0454 5.17327   5
  12  14   0 -5.6902 4.23831   7
  14 -14   0 -1.9672 4.34069   6
 -14 -14   0 -1.5994 5.16357   4
 -14 -14   0 2.85555 4.09485   1
  14  14   0 -3.1126 4.64953   7
 -14  14   0 7.79421 6.26109   5
   1 -15   0 34.7638 4.64226   6
   1 -15   0 34.3424 3.92758   1
  -1  15   0 24.0857 4.95937   5
  -1  15   0 28.5733 4.78914   7
  -3 -15   0 25.6080 4.52773   4
  -3 -15   0 25.4508 3.73017   1
   3 -15   0 30.0889 4.43108   6
   3 -15   0 30.6778 3.82617   1
  -3 -15   0 29.5165 4.44033   6
  -3  15   0 37.3822 4.89248   7
  -3  15   0 19.9004 5.04463   5
   3  15   0 18.6141 4.54294   7
   5 -15   0 22.0125 3.54760   1
  -5 -15   0 18.5970 4.23676   4
   5 -15   0 13.7266 3.86078   6
  -5 -15   0 16.4731 3.32242   1
  -5  15   0 21.5064 4.24797   7
   5  15   0 15.2782 4.25188   7
  -5  15   0 14.1076 4.93850   5
   7 -15   0 7.99751 3.74541   6
  -7 -15   0 11.5939 3.10466   1
  -7 -15   0 0.30123 3.73499   4
  -7  15   0 7.88058 5.02377   5
   7  15   0 7.43831 3.88052   7
  -7  15   0 11.4005 3.89912   7
  -9 -15   0 5.18897 3.19620   1
   9 -15   0 6.25310 3.87628   6
  -9 -15   0 10.8266 4.51020   4
  -9  15   0 11.5441 5.58702   5
  -9  15   0 7.54675 3.92597   7
   9  15   0 8.26980 4.35034   7
 -11 -15   0 12.9157 4.00330   1
  11 -15   0 10.4921 4.40232   6
 -11 -15   0 12.3339 5.08553   4
 -11  15   0 16.4845 6.36509   5
  11  15   0 14.6625 5.10589   7
  13 -15   0 37.0570 5.84182   6
 -13 -15   0 24.6447 5.46924   1
 -13 -15   0 36.6080 6.97018   4
  13  15   0 31.3623 6.52980   7
 -13  15   0 36.1438 7.88566   5
   0 -16   0 172.666 15.7399   6
   0 -16   0 190.318 15.2730   1
  -2 -16   0 3.62719 3.44177   6
   2 -16   0 4.40703 2.66180   1
   2 -16   0 6.58663 3.56799   6
   2  16   0 11.2745 4.05629   7
  -2  16   0 1.19917 3.89253   5
  -2  16   0 0.38123 3.53626   7
  -4 -16   0 41.1033 5.15098   6
  -4 -16   0 36.4229 4.33996   1
   4 -16   0 31.6952 4.96033   6
   4 -16   0 35.2635 4.34584   1
  -4  16   0 26.8282 5.92982   5
  -4  16   0 29.9054 5.23259   7
   4  16   0 27.6369 5.33606   7
   6 -16   0 -4.2745 3.38889   6
  -6 -16   0 1.76680 3.96273   4
   6 -16   0 4.10341 3.14126   1
  -6 -16   0 4.55749 2.92969   1
   6  16   0 -0.2142 3.96196   7
  -6  16   0 0.70038 3.68173   7
  -6  16   0 9.51826 5.05292   5
  -8 -16   0 8.87029 3.27712   1
   8 -16   0 15.0598 4.19820   6
  -8 -16   0 15.8324 4.72721   4
   8  16   0 10.1363 4.46298   7
  -8  16   0 6.67149 4.16682   7
  -8  16   0 -1.2024 5.12124   5
 -10 -16   0 1.22201 3.34153   1
  10 -16   0 1.20275 4.10832   6
 -10 -16   0 3.79001 4.80998   4
  10  16   0 0.00383 4.69585   7
 -10  16   0 4.07347 4.14717   7
 -10  16   0 4.59446 5.82688   5
  -1 -17   0 21.7128 4.33568   6
   1 -17   0 8.52898 3.00232   1
  -1 -17   0 12.0717 3.21892   1
   1 -17   0 12.7527 4.12254   6
   1  17   0 9.29400 4.28026   7
  -1  17   0 10.8819 4.31663   7
   3 -17   0 -1.4443 3.55490   6
   3 -17   0 0.21752 2.84847   1
  -3 -17   0 -0.1020 3.58139   6
  -3 -17   0 -0.5154 2.77276   1
   3  17   0 -6.6109 3.68565   7
  -3  17   0 0.91505 4.28597   5
  -3  17   0 -2.1595 3.66736   7
  -5 -17   0 8.93331 3.19619   1
   5 -17   0 16.5396 4.29334   6
   5 -17   0 10.6079 3.29192   1
   5  17   0 6.66541 4.56592   7
  -5  17   0 4.59853 4.95588   5
  -5  17   0 9.11655 4.29464   7
   7 -17   0 1.05666 3.37548   1
   7 -17   0 0.84782 3.94262   6
  -7 -17   0 -0.7056 2.95765   1
  -7  17   0 -5.9167 4.78856   5
   7  17   0 0.50610 4.33093   7
  -7  17   0 0.06499 4.07244   7
   9 -17   0 8.73290 4.47873   6
  -9 -17   0 6.22533 3.53283   1
  -9 -17   0 5.89583 4.98846   4
  -9  17   0 9.56280 6.25822   5
   9  17   0 9.63496 4.99800   7
  -9  17   0 4.81675 4.33856   7
   0 -18   0 -1.0776 3.98251   6
   0 -18   0 -0.0650 2.99484   1
   0  18   0 0.84049 4.31787   7
  -2 -18   0 7.76669 3.36706   1
  -2 -18   0 7.98648 4.29186   6
   2 -18   0 12.2638 3.25773   1
   2 -18   0 4.55727 4.06779   6
   2  18   0 9.02457 4.85616   7
  -2  18   0 6.34350 4.45221   7
   4 -18   0 35.3761 4.72392   1
   4 -18   0 43.3815 5.75937   6
  -4 -18   0 31.9633 4.69012   1
  -4  18   0 26.1396 5.67967   7
   4  18   0 30.7796 6.04168   7
  -4  18   0 35.1601 6.82833   5
   6 -18   0 16.2781 3.95193   1
  -6 -18   0 14.1313 3.69680   1
   6 -18   0 20.1415 4.95723   6
  -6  18   0 21.3925 5.39642   7
   6  18   0 10.4884 5.19152   7
  -6  18   0 14.3135 6.11712   5
   1 -19   0 6.04535 3.35775   1
  -1 -19   0 1.86782 4.38766   6
  -1 -19   0 4.97058 3.32093   1
   1 -19   0 -0.8067 4.16001   6
  -1  19   0 -3.0378 4.82109   7
   1  19   0 6.63286 5.15168   7
  21   0  -1 -3.7027 4.11802   7
 -21   0   1 1.91654 5.09593   4
 -21   0   1 -0.9436 5.22506   1
  19   0  -1 -1.5500 4.42051   2
 -19   0   1 -1.9227 4.09046   5
 -19   0   1 1.97514 4.65592   1
  19   0  -1 0.78250 3.67359   7
 -19   0   1 -2.5061 4.08964   4
 -17   0   1 -1.4190 3.81327   1
  17   0  -1 -0.4025 3.64425   2
 -17   0   1 2.59367 3.79626   5
  17   0  -1 -1.1383 3.12595   7
 -17   0   1 -2.5976 3.58652   4
 -15   0   1 -2.0685 2.96381   5
  15   0  -1 -3.8181 3.00520   2
 -15   0   1 1.84213 3.15138   4
  15   0  -1 -0.8216 2.62819   7
 -15   0   1 -3.1749 3.38031   1
 -13   0   1 2.35672 2.77280   4
  13   0  -1 -1.3130 2.17694   7
 -13   0   1 6.59211 3.07124   1
 -13   0   1 3.77849 2.73305   5
  13   0  -1 3.43742 2.70590   2
 -11   0   1 6.31380 2.65290   1
  11   0  -1 2.07918 1.97990   7
  11   0  -1 1.50311 2.25073   2
 -11   0   1 -1.3388 2.36461   4
  -9   0   1 -1.9957 2.29901   1
   9   0  -1 -6.6906 1.76042   7
   9   0  -1 -1.5029 2.26378   2
  -9   0   1 -3.9093 1.97769   4
  -9   0   1 3.08377 2.14910   5
  -7   0   1 -2.4077 1.60518   1
   7   0  -1 0.26098 1.33210   7
   7   0  -1 -3.1940 1.37123   2
  -7   0   1 -2.7639 1.49822   4
  -7   0   1 -1.4646 1.44550   5
   5   0  -1 -1.0804 1.09015   2
  -5   0   1 -2.6510 1.19230   1
   5   0  -1 -1.4688 0.98747   5
  -5   0   1 1.07770 1.08838   5
  -5   0   1 0.30952 0.86597   7
   5   0  -1 -2.4696 0.92905   3
  -5   0   1 -2.4363 1.15303   4
  -3   0   1 0.08860 0.83417   1
  -3   0   1 -0.7522 0.69981   2
   3   0  -1 1.04193 0.76105   5
  -3   0   1 1.94679 0.85986   5
   3   0  -1 0.29219 0.79341   2
  -3   0   1 1.24541 0.91772   4
  -3   0   1 0.53231 0.61353   7
  -1   0   1 -0.0193 0.23879   4
  -1   0   1 -0.5938 0.21235   1
  -1   0   1 -0.3325 0.21984   5
   1   0  -1 -0.0990 0.23528   2
   1   0  -1 -0.1390 0.16370   7
  -1   0  -1 -0.5298 0.23746   5
  -1   0  -1 -0.2852 0.29979   1
   1   0   1 0.00149 0.31061   2
  -1   0  -1 0.21848 0.26338   3
   1   0   1 0.30233 0.28027   7
  -3   0  -1 1.01878 0.80963   5
   3   0   1 -1.2389 0.81934   7
  -3   0  -1 -2.0824 0.74416   7
   3   0   1 2.08506 0.75664   3
   3   0   1 2.72477 1.02454   2
  -3   0  -1 2.79311 1.03766   1
   3   0   1 0.96270 0.72501   5
  -3   0  -1 3.52395 0.94991   3
   5   0   1 -1.6376 0.80315   5
  -5   0  -1 -3.1930 1.06516   1
   5   0   1 -1.8617 1.21058   2
   5   0   1 -0.4639 0.86381   3
   5   0   1 -1.3574 1.08636   7
   7   0   1 -0.9171 1.48754   2
  -7   0  -1 -1.1124 1.46385   5
   7   0   1 -4.1074 1.30897   7
  -7   0  -1 -1.1242 1.72212   1
  -9   0  -1 -0.1489 1.96442   5
   9   0   1 -1.1645 2.16202   2
   9   0   1 -4.8457 1.82546   7
  -9   0  -1 0.82947 2.25979   1
  11   0   1 -1.9594 2.14392   2
 -11   0  -1 2.55548 2.68602   1
  11   0   1 -1.3731 1.98463   7
 -13   0  -1 7.56750 3.18362   1
 -13   0  -1 -1.6195 2.63793   4
  13   0   1 5.82293 2.48398   7
 -13   0  -1 2.79665 2.67152   5
  13   0   1 2.32387 2.84452   2
  15   0   1 1.48050 2.81387   7
  15   0   1 4.75233 3.46756   2
 -15   0  -1 5.43516 3.80832   1
 -15   0  -1 1.42385 3.15792   5
 -15   0  -1 -6.9579 3.06216   4
 -17   0  -1 3.23933 4.22843   1
 -17   0  -1 -1.6382 3.68472   4
  17   0   1 -0.2966 3.25737   7
 -17   0  -1 -2.2607 3.66055   5
  17   0   1 1.15153 3.73308   2
  19   0   1 -4.1819 4.24672   2
  19   0   1 1.78652 3.83334   7
 -19   0  -1 2.22480 4.58808   4
 -19   0  -1 0.81210 4.49806   5
 -19   0  -1 -5.5863 4.30648   1
 -21   0  -1 -0.2154 4.94964   4
  21   0   1 -4.5729 4.17209   7
 -21   0  -1 -0.3755 5.49432   1
 -20  -1   1 -3.7616 4.68554   1
  20  -1  -1 3.47766 4.01038   7
  20  -1  -1 5.11712 4.90276   2
 -20  -1   1 4.74233 4.79839   4
 -20   1   1 0.65424 4.80509   5
 -20   1   1 2.12259 4.49487   4
 -20   1   1 14.9222 5.43926   1
  20   1  -1 1.79113 4.03344   7
  18  -1  -1 4.24230 3.49972   7
  18  -1  -1 -1.4078 4.12450   2
 -18  -1   1 0.42454 4.11649   4
 -18  -1   1 3.48671 4.42274   1
 -18  -1   1 0.70681 3.83068   5
  18   1  -1 1.34479 3.35032   7
 -18   1   1 0.92944 4.28544   5
 -18   1   1 6.25471 4.55697   1
  18   1  -1 -3.8230 3.62793   2
 -18   1   1 -2.3558 3.83677   4
  16  -1  -1 28.5719 4.31904   7
 -16  -1   1 44.5517 5.09648   5
 -16  -1   1 24.1544 5.21226   1
  16  -1  -1 34.3530 5.19670   2
 -16  -1   1 23.7540 4.99328   4
  16   1  -1 24.0272 4.96826   2
 -16   1   1 32.3837 5.33103   1
 -16   1   1 34.0573 5.24017   5
  16   1  -1 17.3433 4.06628   7
 -16   1   1 30.1143 4.91822   4
  14  -1  -1 1.69810 3.15511   2
 -14  -1   1 1.81075 2.74775   5
 -14  -1   1 2.60707 3.32716   1
 -14  -1   1 3.32884 3.06155   4
  14  -1  -1 8.17803 2.78116   7
 -14   1   1 5.39241 3.53881   1
  14   1  -1 3.90851 2.99495   2
  14   1  -1 0.33687 2.49380   7
 -14   1   1 -0.1153 3.00004   5
 -14   1   1 0.17020 2.87190   4
 -12  -1   1 135.882 12.6485   4
 -12  -1   1 143.800 12.7193   1
 -12  -1   1 137.802 12.3586   5
  12   1  -1 158.698 12.6906   2
  12   1  -1 141.610 12.1782   7
 -10  -1   1 6.58426 2.28647   5
  10  -1  -1 13.0002 2.39208   7
  10  -1  -1 9.23525 2.52387   2
 -10  -1   1 11.5748 2.98796   1
 -10  -1   1 12.1504 2.89753   4
 -10   1   1 10.6239 2.61114   4
  10   1  -1 6.48032 2.43893   2
  10   1  -1 13.6945 2.31866   7
 -10   1   1 9.65079 2.65858   1
 -10   1   1 11.6604 2.70213   5
  -8  -1   1 326.914 27.9960   4
   8  -1  -1 346.422 27.9119   2
  -8  -1   1 316.341 27.7492   5
  -8  -1   1 316.322 27.8950   1
   8  -1  -1 364.356 27.7413   7
  -8   1   1 371.105 27.9923   4
   8   1  -1 357.729 27.7126   7
  -8   1   1 343.612 27.9884   1
   8   1  -1 353.546 27.9059   2
  -8   1   1 339.427 27.9913   5
   6  -1  -1 362.135 27.7386   2
   6  -1  -1 375.227 27.6838   3
  -6  -1   1 322.717 27.8109   4
  -6  -1   1 306.121 27.6189   5
   6  -1  -1 368.123 27.6534   7
  -6  -1   1 328.154 27.6935   1
   6   1  -1 347.665 27.6127   7
  -6   1   1 351.345 27.8384   5
   6   1  -1 342.067 27.7244   2
  -6   1   1 367.201 27.8170   1
   6   1  -1 318.733 27.6497   5
   4  -1  -1 242.985 19.5728   5
  -4  -1   1 235.775 19.4690   1
  -4  -1   1 212.554 19.4482   2
  -4  -1   1 218.717 19.3752   5
  -4  -1   1 233.350 19.3202   7
   4  -1  -1 263.823 19.4277   7
  -4  -1   1 247.078 19.5347   4
  -4   1   1 235.478 19.5140   5
   4   1  -1 266.225 19.4936   2
   4   1  -1 251.296 19.3932   7
   4   1  -1 226.467 19.4057   5
  -4   1   1 266.272 19.5421   1
  -4   1   1 246.747 19.3734   7
  -2  -1   1 14.5483 1.43220   1
   2  -1  -1 15.9888 1.51169   5
  -2  -1   1 14.8479 1.34515   7
  -2  -1   1 12.7762 1.34801   5
   2   1  -1 14.8554 1.35875   5
   2   1  -1 18.1179 1.46856   2
   2   1  -1 13.8544 1.50805   4
  -2   1   1 16.1061 1.40543   7
   2   1  -1 15.6505 1.38215   7
  -2   1   1 15.1068 1.56733   5
   0  -1  -1 1063.68 88.8268   6
   0  -1  -1 1021.13 88.8390   1
   0  -1   1 1100.87 88.8383   6
   0  -1   1 1061.90 88.8338   4
   0   1   1 1279.08 88.8583   5
   0   1  -1 1112.43 88.8127   2
   0   1  -1 1219.25 88.8544   5
   0   1   1 1132.48 88.8427   7
   0   1   1 1075.23 88.8447   2
   2  -1   1 538.995 40.2494   5
  -2  -1  -1 448.108 40.0977   5
  -2  -1  -1 489.619 40.1219   7
   2  -1   1 537.277 40.1800   7
  -2  -1  -1 498.044 40.2011   3
   2   1   1 489.020 40.1419   7
   2   1   1 488.102 40.1865   3
  -2   1  -1 518.033 40.2463   5
   2   1   1 457.547 40.0945   5
  -2   1  -1 523.638 40.1615   7
  -2   1  -1 561.354 40.1242   3
  -4  -1  -1 333.829 27.5843   1
   4  -1   1 345.573 27.5049   3
  -4  -1  -1 311.642 27.4747   7
   4  -1   1 373.349 27.5899   7
   4  -1   1 353.827 27.6593   5
  -4  -1  -1 350.903 27.6801   3
  -4  -1  -1 314.799 27.5263   5
   4   1   1 350.951 27.5476   7
  -4   1  -1 407.434 27.6982   1
  -4   1  -1 342.508 27.6560   5
   4   1   1 317.211 27.6142   3
   4   1   1 326.680 27.5225   5
  -4   1  -1 351.772 27.5455   7
   6  -1   1 19.3236 2.03295   3
  -6  -1  -1 17.0401 2.37270   1
   6  -1   1 21.1127 2.26469   7
   6  -1   1 15.7741 2.34720   2
  -6  -1  -1 16.6585 2.10830   5
   6   1   1 17.8323 2.32615   2
   6   1   1 17.1209 2.01285   5
  -6   1  -1 17.5627 2.38928   5
   6   1   1 19.8451 2.16514   7
  -6   1  -1 23.5309 2.52191   1
  -8  -1  -1 50.6013 4.96770   1
  -8  -1  -1 44.2632 4.52478   5
   8  -1   1 42.2207 4.87691   2
   8  -1   1 51.0850 4.63801   7
  -8  -1  -1 47.2186 5.11503   4
  -8   1  -1 55.1353 5.09419   5
   8   1   1 58.3116 4.70861   7
   8   1   1 46.8059 4.81661   2
  -8   1  -1 36.9839 4.93231   1
  10  -1   1 208.276 16.7861   7
 -10  -1  -1 194.314 17.1090   1
 -10  -1  -1 202.761 17.2382   4
 -10  -1  -1 187.502 16.8391   5
  10  -1   1 200.501 17.0364   2
 -10   1  -1 196.698 16.9296   5
  10   1   1 213.341 16.8539   7
  10   1   1 198.488 17.0447   2
 -10   1  -1 232.657 17.2687   1
 -12  -1  -1 32.0309 4.30007   5
  12  -1   1 48.1145 4.34991   7
 -12  -1  -1 35.2951 4.80106   1
 -12  -1  -1 31.0149 4.66287   4
  12   1   1 33.9973 4.60330   2
 -14  -1  -1 71.1067 8.17767   4
 -14  -1  -1 75.8126 8.21353   1
  14  -1   1 97.1569 8.21454   2
 -14  -1  -1 83.9256 7.84475   5
  14  -1   1 76.7850 7.54294   7
 -14   1  -1 72.3848 8.09952   1
 -14   1  -1 70.8990 8.00804   4
  14   1   1 93.2650 8.29710   2
 -14   1  -1 79.4128 8.07666   5
  14   1   1 65.4515 7.38167   7
 -16  -1  -1 2.64868 3.36722   5
  16  -1   1 -1.9002 3.49167   2
 -16  -1  -1 3.67697 3.85407   4
  16  -1   1 -0.3511 3.08059   7
 -16  -1  -1 -3.7989 3.83713   1
 -16   1  -1 3.76647 3.86330   1
 -16   1  -1 3.33596 3.68240   5
  16   1   1 8.62110 3.86920   2
 -16   1  -1 -0.3837 3.55875   4
  16   1   1 0.84118 2.95488   7
  18  -1   1 42.5469 6.51441   2
 -18  -1  -1 45.0316 6.89442   1
  18  -1   1 37.2101 5.78324   7
 -18  -1  -1 45.6308 6.32830   5
 -18  -1  -1 51.0715 6.95767   4
 -18   1  -1 63.0982 7.30220   1
 -18   1  -1 41.9582 6.51570   4
  18   1   1 44.1838 5.85999   7
 -18   1  -1 47.6342 6.75797   5
  18   1   1 32.8322 6.37040   2
 -20  -1  -1 7.56667 5.14665   4
 -20  -1  -1 10.8032 5.47139   1
  20  -1   1 9.00987 4.42118   7
  20  -1   1 5.40416 5.13577   2
  20   1   1 9.15487 4.38318   7
 -20   1  -1 5.57543 5.40514   1
 -20   1  -1 10.8087 5.18891   4
 -20   1  -1 14.6074 5.55435   5
 -21  -2   1 -0.9188 5.18651   1
  21  -2  -1 0.17594 4.89467   2
  21  -2  -1 -1.0099 4.11467   7
 -21  -2   1 3.84168 5.38477   4
 -21   2   1 2.38262 5.18673   1
 -21   2   1 5.09570 4.90297   4
 -21   2   1 2.42917 5.46456   5
  21   2  -1 4.65843 4.46522   7
 -19  -2   1 2.29485 4.43830   4
 -19  -2   1 5.62698 4.90906   1
  19  -2  -1 5.75940 4.50363   2
  19  -2  -1 -1.6666 3.55180   7
 -19   2   1 9.96813 5.03512   5
 -19   2   1 -1.2026 4.04770   4
  19   2  -1 1.46687 3.74022   7
 -19   2   1 -0.3037 4.54313   1
 -17  -2   1 47.7405 6.95976   4
  17  -2  -1 43.4224 6.62888   2
 -17  -2   1 63.8943 6.52962   5
  17  -2  -1 46.4943 5.99532   7
 -17  -2   1 46.3977 6.94869   1
 -17   2   1 62.6318 7.28576   1
  17   2  -1 52.1043 6.83310   2
 -17   2   1 56.7657 7.12773   5
  17   2  -1 51.8831 6.03868   7
 -17   2   1 49.6716 6.56874   4
 -15  -2   1 11.8527 3.97046   1
 -15  -2   1 11.0280 3.86080   4
  15  -2  -1 -0.4178 2.80517   7
 -15  -2   1 9.34224 3.10728   5
  15  -2  -1 6.13843 3.38803   2
 -15   2   1 0.88373 3.38191   5
 -15   2   1 6.56607 3.31379   4
 -15   2   1 -1.4567 3.38481   1
  15   2  -1 10.9028 3.11694   7
  15   2  -1 10.2655 3.56431   2
  13  -2  -1 15.6601 3.02146   7
 -13  -2   1 11.4267 3.42270   4
 -13  -2   1 15.8169 2.94560   5
 -13  -2   1 15.6690 3.80539   1
  13  -2  -1 16.4469 3.54440   2
 -13   2   1 18.5404 3.41131   4
  13   2  -1 16.7735 3.00061   7
  13   2  -1 13.6701 3.46936   2
 -13   2   1 13.1602 3.65230   1
 -13   2   1 18.7297 3.77587   5
 -11  -2   1 0.73648 1.80216   5
 -11  -2   1 -1.8531 2.12314   4
  11  -2  -1 -4.0592 2.09451   2
  11  -2  -1 -2.8267 1.80366   7
 -11  -2   1 0.39192 2.51234   1
 -11   2   1 4.02778 2.53240   1
  11   2  -1 -3.9881 2.05555   2
 -11   2   1 1.21258 2.16462   4
  11   2  -1 -1.7526 1.78412   7
 -11   2   1 1.47051 2.51846   5
   9  -2  -1 253.271 20.5745   2
  -9  -2   1 236.704 20.5469   1
  -9  -2   1 233.255 20.2553   5
   9  -2  -1 261.880 20.3723   7
  -9  -2   1 249.989 20.7235   4
  -9   2   1 263.580 20.7830   5
  -9   2   1 240.525 20.6115   1
   9   2  -1 257.508 20.5450   2
   9   2  -1 247.769 20.3124   7
  -7  -2   1 328.086 28.3304   5
  -7  -2   1 338.524 28.5011   1
   7  -2  -1 379.299 28.6054   2
  -7  -2   1 353.656 28.7071   4
   7  -2  -1 376.847 28.4031   3
   7  -2  -1 355.995 28.4202   7
  -7   2   1 356.842 28.7534   5
   7   2  -1 333.539 28.3969   5
   7   2  -1 357.804 28.4127   7
  -7   2   1 349.036 28.5627   1
   7   2  -1 359.675 28.5476   2
  -5  -2   1 331.711 29.5827   4
   5  -2  -1 402.624 29.5778   2
   5  -2  -1 418.242 29.4145   3
  -5  -2   1 347.121 29.4814   1
   5  -2  -1 386.398 29.4716   7
  -5  -2   1 327.568 29.3380   5
   5   2  -1 343.695 29.3797   5
  -5   2   1 384.184 29.5639   1
  -5   2   1 369.688 29.6760   5
   5   2  -1 353.019 29.3969   7
   5   2  -1 382.405 29.5040   2
   3  -2  -1 1054.68 75.2372   5
  -3  -2   1 957.148 75.1323   4
  -3  -2   1 928.330 75.0358   1
  -3  -2   1 870.581 74.9505   5
  -3  -2   1 913.647 74.9700   7
   3   2  -1 916.012 74.9592   5
   3   2  -1 799.327 75.0294   2
   3   2  -1 979.981 75.0125   7
  -3   2   1 998.691 75.0616   7
  -3   2   1 983.953 75.2416   5
   3   2  -1 977.054 75.1278   4
  -1  -2   1 21.9069 2.05970   7
  -1  -2   1 19.2273 2.06307   6
  -1  -2   1 24.7352 2.16793   4
   1  -2  -1 22.8138 2.07387   6
  -1  -2   1 20.9465 1.98042   1
   1  -2  -1 27.9448 1.99269   3
   1  -2  -1 28.7419 2.23681   5
   1   2  -1 23.0512 2.05103   5
   1   2  -1 24.4250 1.99705   2
   1   2  -1 20.6186 2.09399   4
   1   2  -1 22.9079 2.08562   7
   1   2  -1 23.7680 2.08215   6
  -1   2   1 25.1211 2.23960   5
  -1   2   1 21.1740 1.96147   3
  -1   2   1 20.1427 2.06296   6
  -1   2   1 26.2761 1.95919   4
  -1   2   1 27.2387 2.12735   2
  -1  -2  -1 1012.63 92.7951   1
   1  -2   1 1216.04 92.8201   2
  -1  -2  -1 1151.28 92.8555   4
   1  -2   1 1237.50 92.9338   5
  -1  -2  -1 1112.02 92.8084   6
  -1  -2  -1 1224.95 92.8602   3
   1  -2   1 1163.98 92.8414   6
  -1  -2  -1 1154.23 92.8145   7
   1   2   1 1174.35 92.8291   7
   1   2   1 1247.91 92.8668   3
  -1   2  -1 1180.76 92.8162   4
   1   2   1 1205.25 92.7916   5
   1   2   1 1089.94 92.8199   6
  -1   2  -1 1270.52 92.9564   5
  -1   2  -1 1194.25 92.8257   2
   1   2   1 1062.13 92.8145   2
   1   2   1 1181.48 92.8529   4
  -1   2  -1 1147.95 92.8315   6
  -3  -2  -1 13.0369 2.05044   3
   3  -2   1 19.7523 2.10938   5
  -3  -2  -1 17.3416 1.84903   2
  -3  -2  -1 18.1956 1.79992   7
  -3  -2  -1 16.8668 1.55434   5
   3  -2   1 20.9400 2.00842   1
  -3  -2  -1 15.5359 2.04821   4
   3   2   1 15.0785 1.81444   7
   3   2   1 14.7613 2.00231   3
  -3   2  -1 21.3556 1.64918   3
   3   2   1 15.4291 1.58502   5
  -3   2  -1 20.2844 2.15564   5
  -3   2  -1 23.0447 1.97813   7
   5  -2   1 304.277 23.0667   7
  -5  -2  -1 255.364 22.8771   5
  -5  -2  -1 278.841 23.1923   4
  -5  -2  -1 268.588 23.0197   1
   5  -2   1 282.269 22.8982   3
   5  -2   1 312.956 23.1280   2
   5   2   1 268.004 22.9008   5
   5   2   1 283.332 22.9721   7
  -5   2  -1 304.636 23.1622   1
   5   2   1 308.213 23.1034   2
  -5   2  -1 287.519 23.2303   5
   7  -2   1 30.7736 3.69045   2
  -7  -2  -1 29.9684 3.33941   5
   7  -2   1 36.5090 3.37015   3
   7  -2   1 38.5759 3.67483   7
  -7  -2  -1 40.1515 3.87924   1
  -7  -2  -1 33.5838 4.01299   4
   7   2   1 38.6721 3.84655   2
   7   2   1 34.9433 3.41838   5
   7   2   1 37.1741 3.57015   7
  -7   2  -1 40.7776 4.06563   5
  -7   2  -1 35.1890 3.85815   1
  -9  -2  -1 282.748 24.4524   5
   9  -2   1 315.844 24.7602   2
   9  -2   1 306.548 24.5978   7
  -9  -2  -1 317.752 24.9789   4
  -9  -2  -1 299.816 24.6861   1
   9   2   1 308.026 24.5224   7
   9   2   1 281.802 24.6437   2
  -9   2  -1 317.017 24.8624   1
  -9   2  -1 292.773 24.9061   5
 -11  -2  -1 97.6746 9.19587   1
  11  -2   1 100.080 8.78477   7
 -11  -2  -1 97.3494 8.72217   5
 -11  -2  -1 83.4870 9.13539   4
  11  -2   1 102.718 9.07317   2
  11   2   1 102.500 9.04218   2
 -11   2  -1 109.884 9.33245   5
 -11   2  -1 103.717 9.16351   1
  11   2   1 94.5852 8.69880   7
  13  -2   1 1.75639 2.53774   7
 -13  -2  -1 8.50847 2.63046   5
  13  -2   1 5.51818 3.05635   2
 -13  -2  -1 6.53445 3.40015   4
 -13  -2  -1 8.61098 3.32217   1
  13   2   1 -2.1552 2.54524   2
 -13   2  -1 10.3932 3.35834   5
  13   2   1 3.96070 2.57688   7
 -13   2  -1 5.92954 3.00487   4
 -13   2  -1 6.45921 3.23792   1
  15  -2   1 25.2297 4.55892   2
 -15  -2  -1 31.8856 4.22499   5
 -15  -2  -1 23.3899 4.77647   4
 -15  -2  -1 16.8576 4.63551   1
  15  -2   1 26.8632 4.09929   7
 -15   2  -1 26.2407 4.61027   4
 -15   2  -1 27.7890 4.89332   1
  15   2   1 21.4839 3.92403   7
 -15   2  -1 26.3682 4.83642   5
  15   2   1 20.4936 4.50693   2
  17  -2   1 1.25308 3.26627   7
 -17  -2  -1 9.36197 4.45477   4
 -17  -2  -1 5.94218 4.49555   1
  17  -2   1 6.29757 4.04483   2
 -17  -2  -1 1.01899 3.38930   5
  17   2   1 5.39002 3.46271   7
  17   2   1 3.29200 4.01992   2
 -17   2  -1 1.33519 3.98605   5
 -17   2  -1 1.54877 4.18219   1
 -17   2  -1 1.83801 3.81540   4
  19  -2   1 7.93163 4.89595   2
  19  -2   1 10.7376 4.14760   7
 -19  -2  -1 12.9615 5.22482   4
 -19  -2  -1 19.4522 5.52522   1
 -19   2  -1 2.13765 4.31268   4
  19   2   1 12.7279 4.28833   7
 -19   2  -1 6.16249 4.98665   5
 -19   2  -1 0.96489 4.83226   1
 -21  -2  -1 6.96537 5.78476   4
  21  -2   1 6.94259 5.36805   2
  21  -2   1 11.9981 4.71850   7
 -21  -2  -1 6.82530 5.77829   1
  21   2   1 5.85348 4.69695   7
 -21   2  -1 7.17717 5.47865   1
 -21   2  -1 6.92893 5.64419   5
 -21   2  -1 9.66804 5.26856   4
 -20  -3   1 2.63136 4.93699   4
 -20  -3   1 12.2594 5.48140   1
  20  -3  -1 -2.9970 4.57522   2
 -20   3   1 7.10336 4.59996   4
 -20   3   1 0.18834 5.13668   5
 -20   3   1 13.8237 5.47071   1
  20   3  -1 -0.3616 4.02136   7
  18  -3  -1 0.52087 4.08747   2
 -18  -3   1 2.06775 4.51133   1
 -18  -3   1 0.65063 4.25494   4
  18  -3  -1 1.72834 3.52392   7
 -18   3   1 -0.1325 3.63966   4
 -18   3   1 -0.0943 4.24348   5
 -18   3   1 -1.7660 4.07442   1
  18   3  -1 1.16739 3.54306   7
 -16  -3   1 3.11196 3.01158   5
  16  -3  -1 -1.0564 3.54347   2
 -16  -3   1 0.57884 3.67935   4
 -16  -3   1 -0.7132 3.86024   1
  16  -3  -1 -0.6624 2.85853   7
 -16   3   1 -1.4811 3.68878   1
 -16   3   1 11.7504 4.14799   5
  16   3  -1 5.19688 3.11642   7
  16   3  -1 -3.5997 3.45767   2
 -16   3   1 4.00643 3.37157   4
 -14  -3   1 18.6164 4.26614   1
 -14  -3   1 15.9174 3.22831   5
 -14  -3   1 26.1555 4.52322   4
  14  -3  -1 14.6284 3.84783   2
  14  -3  -1 18.0867 3.41419   7
 -14   3   1 18.1386 4.25076   5
 -14   3   1 17.9243 3.72820   4
  14   3  -1 27.9250 4.23909   2
  14   3  -1 21.0491 3.47115   7
 -14   3   1 22.2034 4.28788   1
  12  -3  -1 26.4249 3.42358   7
  12  -3  -1 23.7351 3.78515   2
 -12  -3   1 16.7370 3.87549   4
 -12  -3   1 27.0979 3.21875   5
 -12  -3   1 21.5578 3.93879   1
  12   3  -1 21.2052 3.75245   2
 -12   3   1 24.8699 3.65214   4
 -12   3   1 22.6443 4.07468   5
 -12   3   1 26.0254 3.99655   1
  12   3  -1 29.2547 3.43328   7
  10  -3  -1 -1.7396 1.99280   2
 -10  -3   1 -3.1812 2.21223   4
  10  -3  -1 -1.7698 1.77589   7
 -10  -3   1 -2.7984 2.18948   1
 -10  -3   1 -0.4620 1.50511   5
 -10   3   1 -2.8338 2.16259   5
 -10   3   1 0.40422 2.24159   1
  10   3  -1 -0.7848 1.72479   7
  10   3  -1 -2.0639 2.01221   2
  -8  -3   1 4.80826 2.20672   1
   8  -3  -1 8.47303 1.99315   7
   8  -3  -1 5.97230 2.14554   2
   8  -3  -1 6.45217 1.41065   3
  -8  -3   1 4.96439 2.34975   4
  -8  -3   1 4.58569 1.46787   5
   8   3  -1 2.96648 1.52412   5
  -8   3   1 1.68341 2.04935   1
  -8   3   1 5.62643 2.55555   5
   8   3  -1 4.27019 1.79737   7
   8   3  -1 4.75166 2.10954   2
  -6  -3   1 25.4438 2.51787   5
  -6  -3   1 21.7492 2.89533   1
   6  -3  -1 29.0424 3.05256   2
   6  -3  -1 33.6310 2.56669   3
  -6  -3   1 27.1569 3.16811   4
  -6   3   1 21.1005 2.94551   1
   6   3  -1 26.9567 2.59865   5
   6   3  -1 26.4030 2.81505   7
  -6   3   1 32.5709 3.43066   5
   6   3  -1 28.8384 2.99859   2
  -4  -3   1 50.4440 4.93224   4
  -4  -3   1 44.6562 4.68548   1
   4  -3  -1 65.8719 4.89590   2
   4  -3  -1 59.5487 4.46167   3
   4   3  -1 53.1232 4.55153   5
   4   3  -1 45.3813 4.71450   2
   4   3  -1 53.9669 4.72384   7
  -4   3   1 63.5369 4.87064   2
  -4   3   1 63.3658 5.17532   5
  -2  -3   1 1859.58 157.067   1
  -2  -3   1 1890.57 157.115   6
  -2  -3   1 1895.63 157.096   7
   2  -3  -1 2043.74 157.180   2
   2  -3  -1 2013.05 157.151   6
  -2  -3   1 1974.54 157.191   4
   2  -3  -1 2018.06 157.311   5
   2   3  -1 1945.51 157.125   7
   2   3  -1 2037.93 157.095   2
   2   3  -1 1846.66 157.136   6
  -2   3   1 2039.14 157.172   2
  -2   3   1 2000.87 157.068   4
   2   3  -1 2104.60 157.201   4
   2   3  -1 1894.56 157.080   5
  -2   3   1 2102.32 157.303   5
   2   3  -1 1971.58 157.243   3
   0  -3   1 42.8227 3.47888   5
   0  -3   1 40.4822 3.42962   6
   0  -3  -1 44.1951 3.42578   7
   0  -3   1 39.6447 3.39362   4
   0  -3  -1 43.1362 3.35838   4
   0  -3  -1 36.1762 3.42628   5
   0  -3  -1 38.9140 3.39343   6
   0  -3  -1 38.7894 3.35529   1
   0   3  -1 31.9835 3.32558   4
   0   3   1 38.6691 3.43459   7
   0   3  -1 39.5559 3.40707   7
   0   3   1 32.5991 3.35748   3
   0   3   1 43.6576 3.37296   4
   0   3   1 41.3961 3.39260   2
   0   3  -1 44.2153 3.43632   6
   0   3   1 40.4165 3.39673   6
   0   3  -1 36.3911 3.44275   5
   0   3  -1 41.2556 3.30655   2
  -2  -3  -1 581.357 46.9210   3
  -2  -3  -1 565.706 46.9004   4
   2  -3   1 638.967 47.0408   5
   2  -3   1 614.869 46.8701   6
  -2  -3  -1 542.091 46.7765   1
  -2  -3  -1 575.927 46.8047   7
   2  -3   1 612.857 46.8417   2
   2   3   1 586.155 46.8270   7
   2   3   1 593.177 46.9213   3
  -2   3  -1 644.874 47.0710   5
   2   3   1 578.632 46.8148   2
   2   3   1 581.326 46.9099   4
   2   3   1 553.652 46.8374   6
   2   3   1 534.304 46.7417   5
  -2   3  -1 618.533 46.8583   2
  -4  -3  -1 39.8107 3.72929   1
  -4  -3  -1 39.3277 3.92556   4
   4  -3   1 47.2337 3.85102   2
  -4  -3  -1 35.8714 3.62159   2
  -4   3  -1 44.5247 3.82488   1
  -4   3  -1 45.1589 4.12175   5
   4   3   1 38.5871 3.72401   2
   4   3   1 44.1604 3.74356   7
  -6  -3  -1 10.3465 1.38999   5
  -6  -3  -1 5.10593 2.12108   4
   6  -3   1 9.89711 1.98169   2
  -6  -3  -1 11.6063 2.00396   1
   6  -3   1 14.4455 1.40094   3
   6   3   1 14.4393 1.94448   7
  -6   3  -1 10.0743 2.00438   1
   6   3   1 9.47513 2.00987   2
   6   3   1 14.9400 1.49313   5
  -6   3  -1 12.9333 2.34938   5
  -8  -3  -1 3.01455 2.15554   1
   8  -3   1 5.22533 2.06415   2
  -8  -3  -1 3.73783 2.36998   4
  -8  -3  -1 0.67435 1.32053   5
   8  -3   1 6.70049 2.01843   7
   8   3   1 0.44428 1.21715   5
   8   3   1 2.10257 1.85511   7
  -8   3  -1 5.05782 2.22518   1
  -8   3  -1 7.39393 2.54223   5
   8   3   1 -0.4939 2.07709   2
 -10  -3  -1 8.11790 1.76330   5
  10  -3   1 3.68025 2.11618   7
 -10  -3  -1 1.92265 2.60552   4
  10  -3   1 4.24124 2.30744   2
 -10  -3  -1 3.71667 2.51824   1
  10   3   1 1.88887 2.02458   7
 -10   3  -1 7.46931 2.74182   5
 -10   3  -1 3.37505 2.28397   1
  10   3   1 6.15724 2.40452   2
 -12  -3  -1 -1.7810 2.62188   4
  12  -3   1 1.11719 2.32495   7
 -12  -3  -1 4.92809 2.98819   1
  12  -3   1 3.62514 2.50305   2
 -12  -3  -1 4.56515 2.03577   5
  12   3   1 0.42317 2.58606   2
 -12   3  -1 1.65271 2.55825   1
 -12   3  -1 2.89990 2.88026   5
  12   3   1 1.44586 2.27658   7
  14  -3   1 75.9625 7.57835   2
  14  -3   1 61.7376 7.04960   7
 -14  -3  -1 80.1516 7.89401   1
 -14  -3  -1 78.2285 7.96824   4
 -14  -3  -1 72.1989 6.89486   5
 -14   3  -1 68.3131 7.47172   4
 -14   3  -1 75.8354 7.75053   1
 -14   3  -1 66.1520 7.83249   5
  14   3   1 73.1758 7.10710   7
  14   3   1 71.8676 7.60219   2
 -16  -3  -1 4.84051 4.08582   1
 -16  -3  -1 7.27118 3.29981   5
 -16  -3  -1 5.69647 4.20008   4
  16  -3   1 3.68548 3.74346   2
  16  -3   1 1.45675 3.18323   7
 -16   3  -1 0.12667 3.33401   4
 -16   3  -1 3.08037 3.82136   1
  16   3   1 8.66356 3.37502   7
 -16   3  -1 7.59986 4.17574   5
  16   3   1 0.72268 3.70354   2
  18  -3   1 13.1363 4.69968   2
 -18  -3  -1 16.5028 5.24566   4
  18  -3   1 18.0689 4.24331   7
 -18  -3  -1 11.9906 5.04429   1
 -18   3  -1 8.67694 4.29955   4
 -18   3  -1 16.7959 4.99616   1
 -18   3  -1 17.4324 5.16687   5
  18   3   1 15.2065 4.21984   7
  20  -3   1 -2.2200 4.10256   7
 -20  -3  -1 3.24877 5.22157   4
 -20  -3  -1 8.44079 5.53157   1
  20  -3   1 6.10978 4.93950   2
 -20   3  -1 6.92408 5.32420   1
  20   3   1 0.94771 4.14116   7
 -20   3  -1 0.45627 5.09560   5
 -20   3  -1 8.25266 4.84910   4
 -21  -4   1 2.01213 5.66316   4
  21  -4  -1 5.00397 5.32730   2
 -21  -4   1 11.0877 5.97457   1
 -21   4   1 17.2671 6.25220   2
  21   4  -1 13.2794 5.05004   7
 -21   4   1 21.4446 6.55852   5
 -19  -4   1 11.1742 5.42764   4
  19  -4  -1 16.8725 4.99408   2
 -19   4   1 9.23999 4.94711   1
 -19   4   1 11.9858 5.04065   2
 -19   4   1 11.8609 4.49345   4
 -19   4   1 11.0056 5.42735   5
 -17  -4   1 -0.6829 3.97034   1
 -17  -4   1 -3.3370 4.05718   4
  17  -4  -1 2.65466 3.86881   2
 -17   4   1 1.03414 4.01638   5
 -17   4   1 1.26198 4.08520   1
 -17   4   1 1.75313 3.46247   4
  17   4  -1 -0.6962 3.19980   7
 -15  -4   1 59.3380 7.29812   1
 -15  -4   1 65.5022 7.46593   4
 -15  -4   1 57.0993 6.16998   5
  15  -4  -1 64.3132 7.10836   2
 -15   4   1 64.6829 7.17774   1
 -15   4   1 63.2423 6.89130   4
  15   4  -1 56.6152 6.43403   7
 -15   4   1 68.2994 7.63454   5
 -13  -4   1 -0.2437 2.98389   4
 -13  -4   1 2.98094 3.12239   1
 -13  -4   1 2.94694 2.03498   5
  13  -4  -1 4.18096 2.81888   2
 -13   4   1 1.83024 3.15407   5
 -13   4   1 1.39036 2.50632   4
 -13   4   1 0.49569 2.85623   1
  13   4  -1 -2.2468 2.58148   2
  13   4  -1 1.92798 2.55433   7
  11  -4  -1 258.461 20.4406   2
 -11  -4   1 222.053 19.8186   5
 -11  -4   1 229.539 20.5625   4
 -11  -4   1 231.333 20.4003   1
  11   4  -1 241.132 20.3311   2
  11   4  -1 228.851 20.0804   7
 -11   4   1 255.176 20.4577   1
 -11   4   1 252.040 20.7908   5
 -11   4   1 291.725 20.4895   4
   9  -4  -1 76.3369 6.53660   2
   9  -4  -1 68.3342 5.83373   3
  -9  -4   1 62.9096 5.80255   5
  -9  -4   1 64.7600 6.66992   4
  -9  -4   1 59.3133 6.43282   1
   9   4  -1 68.7449 6.19531   7
   9   4  -1 67.1774 6.42044   2
  -9   4   1 76.0428 6.91584   5
  -9   4   1 72.5770 6.47844   1
  -7  -4   1 328.011 29.9663   4
   7  -4  -1 399.593 29.4992   3
   7  -4  -1 394.032 29.8999   2
  -7  -4   1 327.740 29.7255   1
  -7   4   1 399.309 30.2808   5
  -7   4   1 381.998 29.8656   2
  -7   4   1 379.626 29.8873   1
   7   4  -1 344.604 29.5358   5
  -5  -4   1 47.1314 4.41928   4
  -5  -4   1 40.7513 4.10931   1
   5  -4  -1 52.1849 4.29120   2
   5   4  -1 41.2628 3.83891   5
  -5   4   1 49.8572 4.29617   2
   5   4  -1 40.5576 4.13250   2
  -5   4   1 54.9955 4.72821   5
   5   4  -1 47.7132 4.15363   7
   3  -4  -1 1743.79 140.024   6
   3  -4  -1 1883.67 140.070   2
   3  -4  -1 1865.04 140.079   1
  -3  -4   1 1677.08 139.927   1
  -3  -4   1 1685.20 140.087   4
  -3   4   1 1821.01 140.293   5
   3   4  -1 1708.95 139.974   7
   3   4  -1 1662.56 139.908   5
  -3   4   1 1750.30 140.040   2
   3   4  -1 1815.75 139.966   2
  -1  -4   1 468.079 38.9695   6
   1  -4  -1 508.482 38.9761   3
  -1  -4   1 467.992 38.9039   2
  -1  -4   1 491.354 39.0052   4
  -1  -4   1 455.850 38.8854   1
   1  -4  -1 489.721 38.9061   4
  -1  -4   1 494.342 38.9831   5
   1  -4  -1 519.945 39.1254   5
   1  -4  -1 466.947 38.9709   6
   1   4  -1 497.287 39.0171   5
   1   4  -1 495.697 39.0477   3
   1   4  -1 488.511 38.9388   2
  -1   4   1 507.606 38.9340   4
  -1   4   1 532.068 39.1893   5
  -1   4   1 485.953 38.9286   3
  -1   4   1 485.858 39.0367   7
  -1   4   1 477.302 39.0251   6
  -1   4   1 485.697 39.0053   2
   1   4  -1 471.583 39.0020   7
   1   4  -1 489.306 39.0310   4
   1  -4   1 1695.17 133.198   6
   1  -4   1 1776.34 133.353   5
  -1  -4  -1 1790.46 133.268   3
  -1  -4  -1 1740.41 133.218   4
   1  -4   1 1685.65 133.160   4
  -1  -4  -1 1511.99 133.163   5
  -1  -4  -1 1536.23 133.132   1
  -1  -4  -1 1579.88 133.151   6
  -1   4  -1 1645.60 133.147   2
  -1   4  -1 1676.18 133.150   4
   1   4   1 1628.04 133.183   2
   1   4   1 1659.21 133.210   7
  -1   4  -1 1841.32 133.345   5
   1   4   1 1418.06 133.168   5
   1   4   1 1796.29 133.228   4
  -1   4  -1 1834.50 133.166   3
  -3  -4  -1 156.515 13.8048   1
  -3  -4  -1 160.609 13.9847   4
   3  -4   1 167.990 13.8647   2
   3  -4   1 194.653 13.9642   1
   3  -4   1 185.711 13.8670   6
  -3   4  -1 172.722 13.8704   2
   3   4   1 154.440 13.8760   7
  -3   4  -1 182.742 14.2252   5
   3   4   1 169.612 13.8578   2
  -5  -4  -1 139.736 13.0127   2
  -5  -4  -1 155.905 13.1040   1
  -5  -4  -1 151.754 13.3478   4
   5  -4   1 181.574 13.2493   2
  -5   4  -1 176.821 13.6066   5
   5   4   1 156.881 13.1323   7
   5   4   1 153.035 13.1397   2
  -5   4  -1 174.301 13.2224   1
   7  -4   1 57.2425 4.58087   3
   7  -4   1 57.3969 5.15809   2
  -7  -4  -1 50.1287 5.41305   4
  -7  -4  -1 58.4553 5.19015   1
   7   4   1 50.9217 4.61196   5
   7   4   1 54.1080 5.22502   2
  -7   4  -1 43.9376 5.38040   5
  -7   4  -1 57.4287 5.22779   1
  -9  -4  -1 85.5352 7.71556   5
   9  -4   1 103.776 7.83079   3
   9  -4   1 107.477 8.48180   2
  -9  -4  -1 80.1901 8.51204   4
  -9  -4  -1 93.2856 8.35046   1
   9   4   1 88.9333 8.13558   7
   9   4   1 86.5385 7.80910   5
  -9   4  -1 111.989 8.55880   1
   9   4   1 79.2467 8.20064   2
  -9   4  -1 101.987 8.87118   5
 -11  -4  -1 -0.9221 2.39832   1
  11  -4   1 6.18789 2.62669   2
 -11  -4  -1 -0.3888 1.45908   5
 -11  -4  -1 -1.1428 2.49504   4
 -11   4  -1 1.13503 2.42334   1
  11   4   1 1.95636 2.14633   7
  11   4   1 2.29246 2.37253   2
 -11   4  -1 0.47746 2.78839   5
  13  -4   1 116.856 10.1856   2
  13  -4   1 116.117 9.85265   7
 -13  -4  -1 95.9383 10.1342   1
 -13  -4  -1 100.808 9.28627   5
 -13  -4  -1 86.3948 10.2323   4
 -13   4  -1 113.210 10.5869   5
 -13   4  -1 140.251 10.5453   1
  13   4   1 106.583 10.0743   2
 -15  -4  -1 4.77777 3.92155   4
  15  -4   1 3.27177 3.19009   7
  15  -4   1 2.68812 3.44803   2
 -15  -4  -1 -1.8437 3.48781   1
  15   4   1 -2.0225 3.28456   2
 -15   4  -1 7.36287 4.09387   5
 -15   4  -1 4.44419 3.72680   1
 -15   4  -1 -0.9100 3.06122   4
  15   4   1 4.69978 3.14408   7
 -17  -4  -1 30.3789 5.83321   1
 -17  -4  -1 30.8435 6.02028   4
  17  -4   1 25.2675 5.21699   2
  17   4   1 36.4301 5.04268   7
 -17   4  -1 37.1397 6.18132   5
 -17   4  -1 30.6858 5.30549   4
 -17   4  -1 21.4663 5.37283   1
  19  -4   1 10.3930 4.89112   2
 -19  -4  -1 12.0779 5.39719   1
 -19  -4  -1 7.36902 5.24554   4
 -19   4  -1 17.4501 5.61620   5
 -19   4  -1 11.9382 5.13887   1
 -19   4  -1 5.05182 4.36376   4
  21  -4   1 22.9867 5.94711   2
 -21  -4  -1 8.52538 5.86230   1
 -21  -4  -1 3.67216 6.05577   4
 -21   4  -1 15.9017 6.35785   5
  21   4   1 14.1659 5.12047   7
 -21   4  -1 7.29751 5.60810   1
 -21   4  -1 12.2389 6.03769   2
 -20  -5   1 8.49992 5.42997   1
 -20  -5   1 3.19233 5.31135   4
  20  -5  -1 3.74514 4.94364   2
 -20   5   1 -0.1153 5.07931   2
 -20   5   1 3.96812 5.69107   5
  20   5  -1 5.37305 4.57996   7
 -18  -5   1 -3.1670 4.44460   1
  18  -5  -1 -2.4747 3.71625   2
 -18  -5   1 -4.0782 4.22476   4
 -18   5   1 3.11208 4.41382   2
 -18   5   1 -0.5880 3.53347   4
 -18   5   1 5.51615 4.84633   5
  18   5  -1 -1.5201 3.59329   7
 -16  -5   1 20.0718 5.16339   1
  16  -5  -1 30.9196 4.98215   2
 -16  -5   1 28.9672 5.55417   4
 -16   5   1 27.2900 4.60457   4
 -16   5   1 28.4678 5.66804   5
 -16   5   1 33.6897 5.30024   1
  16   5  -1 25.6058 4.40850   7
 -16   5   1 21.4340 5.02951   2
 -14  -5   1 -2.8343 3.22261   4
 -14  -5   1 7.85455 3.60470   1
  14  -5  -1 4.60229 3.14981   2
 -14   5   1 -4.8588 2.90652   2
 -14   5   1 2.39576 3.31572   1
 -14   5   1 1.28413 2.73734   4
  14   5  -1 -2.9295 2.73601   7
 -14   5   1 4.78118 3.78273   5
 -12  -5   1 57.7808 6.41515   4
 -12  -5   1 53.2078 5.05944   5
  12  -5  -1 59.5838 6.02762   2
 -12  -5   1 60.6363 6.25754   1
 -12   5   1 57.5874 5.79608   4
  12   5  -1 54.4056 5.67666   7
 -12   5   1 50.3298 6.01232   1
 -12   5   1 56.2800 6.10613   2
 -12   5   1 49.8066 6.50735   5
  12   5  -1 64.4896 6.13704   2
 -10  -5   1 68.4070 6.37264   1
 -10  -5   1 62.6458 5.49634   5
  10  -5  -1 65.0168 5.49951   3
  10  -5  -1 66.0943 6.29162   2
 -10  -5   1 62.7482 6.60729   4
 -10   5   1 58.2532 6.71784   5
 -10   5   1 69.9068 6.40883   2
 -10   5   1 68.7166 6.38342   1
  10   5  -1 64.0250 6.04354   7
  10   5  -1 56.6149 6.16268   2
  -8  -5   1 69.7897 7.34877   4
   8  -5  -1 78.2609 6.44646   3
   8  -5  -1 84.7362 6.49395   3
  -8  -5   1 73.8909 7.08990   1
   8  -5  -1 79.7165 7.18113   2
   8   5  -1 72.6875 6.62347   5
  -8   5   1 95.8186 7.86972   5
   8   5  -1 75.3954 7.09558   2
   8   5  -1 77.6291 7.02424   7
  -8   5   1 84.7106 7.24008   2
  -6  -5   1 125.972 12.0265   1
   6  -5  -1 158.637 12.2352   2
  -6  -5   1 134.433 12.3540   4
  -6   5   1 158.156 12.7693   5
   6   5  -1 146.441 12.1341   2
  -6   5   1 150.968 12.2544   2
   6   5  -1 151.220 12.1372   7
  -4  -5   1 507.627 43.3555   1
   4  -5  -1 566.879 43.4856   6
  -4  -5   1 534.018 43.5951   4
  -4   5   1 575.847 43.5246   2
   4   5  -1 523.798 43.4537   7
  -4   5   1 599.349 43.9170   5
   4   5  -1 507.096 43.2919   5
   4   5  -1 542.355 43.3935   2
   2  -5  -1 438.359 32.2554   4
  -2  -5   1 404.502 32.3329   6
  -2  -5   1 388.772 32.2365   1
  -2  -5   1 392.699 32.4158   4
  -2  -5   1 380.010 32.2338   2
   2  -5  -1 402.435 32.3660   6
  -2   5   1 402.698 32.2320   3
  -2   5   1 397.457 32.2401   4
   2   5  -1 415.274 32.3764   7
  -2   5   1 395.197 32.3850   2
   2   5  -1 405.462 32.2798   2
   2   5  -1 403.218 32.3332   5
  -2   5   1 434.502 32.6532   5
   0  -5   1 1.67426 1.06924   6
   0  -5   1 1.71833 1.02183   5
   0  -5  -1 1.74359 0.88804   1
   0  -5  -1 1.58433 1.00218   6
   0  -5  -1 0.86262 0.91732   5
   0  -5   1 1.59499 0.81749   1
   0  -5  -1 2.46823 0.92471   4
   0  -5   1 0.24004 0.97343   4
   0  -5   1 0.45193 0.75969   2
   0   5   1 1.79480 1.05900   5
   0   5   1 1.24200 1.06538   7
   0   5  -1 0.85997 0.81512   2
   0   5   1 3.73134 0.94820   4
   0   5  -1 1.54515 0.94387   4
   0   5   1 1.19430 0.89691   2
   0   5  -1 1.53559 1.12046   7
   0   5  -1 2.37211 0.92282   3
   0   5   1 2.96631 0.91623   3
   0   5  -1 1.88739 1.12069   5
  -2  -5  -1 312.387 25.9018   5
  -2  -5  -1 301.907 25.9129   1
  -2  -5  -1 317.684 26.0667   4
  -2  -5  -1 319.698 25.9619   6
   2  -5   1 334.723 26.0352   6
  -2   5  -1 357.269 25.8866   3
   2   5   1 310.627 25.9444   5
  -2   5  -1 360.142 26.3312   5
  -2   5  -1 330.038 25.9707   2
   2   5   1 310.456 26.0295   7
   2   5   1 322.246 25.9754   2
  -2   5  -1 319.404 25.9171   4
  -4  -5  -1 3.21628 1.66179   4
   4  -5   1 -1.1302 1.20192   2
   4  -5   1 0.40095 1.45223   6
  -4  -5  -1 -1.0817 1.15078   1
   4   5   1 -0.6236 1.26820   7
  -4   5  -1 -0.0922 1.23352   2
   4   5   1 -1.6790 1.22762   2
  -4   5  -1 0.07488 1.81075   5
  -6  -5  -1 178.570 17.3488   4
  -6   5  -1 244.132 17.7702   5
  -8  -5  -1 11.9760 2.79545   4
   8  -5   1 11.8294 2.39078   2
  -8  -5  -1 10.9223 1.30398   5
  -8  -5  -1 6.67933 2.21371   1
   8  -5   1 12.8197 1.40088   3
   8   5   1 9.37544 1.41661   5
  -8   5  -1 8.91257 2.30358   1
  -8   5  -1 8.97662 3.03510   5
   8   5   1 8.27338 2.31366   2
   8   5   1 9.22506 2.26868   7
  10  -5   1 27.5117 3.54645   2
  10  -5   1 23.9657 2.56353   3
 -10  -5  -1 24.2682 3.86410   4
 -10  -5  -1 25.1718 2.49404   5
 -10  -5  -1 22.0649 3.46624   1
  10   5   1 22.5120 2.61634   5
  10   5   1 25.8957 3.32464   7
 -10   5  -1 25.3810 3.56251   1
  10   5   1 26.7686 3.58907   2
 -10   5  -1 26.6446 4.08037   5
 -12  -5  -1 5.54386 1.64767   5
 -12  -5  -1 0.83711 3.14183   4
 -12  -5  -1 4.23291 3.00495   1
  12  -5   1 3.82189 2.69966   2
  12   5   1 1.75983 2.48136   7
 -12   5  -1 1.90512 3.32593   5
  12   5   1 5.38300 2.89981   2
 -12   5  -1 3.62126 2.92572   1
 -14  -5  -1 36.5032 5.30280   1
  14  -5   1 21.8701 4.53543   2
 -14  -5  -1 35.9655 5.55698   4
 -14   5  -1 35.9283 5.02358   1
 -14   5  -1 27.5044 4.52580   4
  14   5   1 36.1067 4.61222   7
 -14   5  -1 33.2144 5.50329   5
 -16  -5  -1 -1.8985 4.17495   4
 -16  -5  -1 -3.7619 3.90341   1
  16  -5   1 -2.4991 3.19895   2
 -16   5  -1 4.46565 3.86808   1
  16   5   1 -3.1106 3.18561   7
 -16   5  -1 -0.2252 3.99731   5
 -16   5  -1 -0.7609 3.21668   4
  18  -5   1 19.8311 4.94738   2
 -18   5  -1 12.7459 5.08180   2
 -18   5  -1 18.4847 5.66393   5
 -18   5  -1 22.9304 4.81852   4
 -18   5  -1 7.28730 4.96745   1
 -20  -5  -1 -3.4319 5.19335   1
 -20  -5  -1 0.59125 5.35144   4
  20   5   1 1.10339 4.46233   7
 -20   5  -1 -0.6707 5.42544   5
 -19  -6   1 1.93222 5.32884   4
 -19  -6   1 4.39268 4.94615   1
  19   6  -1 0.86041 4.18896   7
 -19   6   1 -2.8420 4.94268   5
 -17  -6   1 2.13571 4.37977   1
 -17  -6   1 -2.0296 4.33240   4
  17  -6  -1 -0.9868 3.54471   2
 -17   6   1 2.31199 4.70392   5
 -17   6   1 2.94665 3.98249   2
  17   6  -1 -2.3865 3.45448   7
  15  -6  -1 9.58521 3.60096   2
 -15  -6   1 4.22360 3.79574   1
 -15  -6   1 1.81181 4.05832   4
 -15   6   1 6.73188 3.63479   2
  15   6  -1 3.17319 3.28315   7
 -15   6   1 -0.8546 2.85639   4
 -15   6   1 5.04529 4.20268   5
  13  -6  -1 27.6187 4.47059   2
 -13  -6   1 24.9255 4.77950   1
 -13  -6   1 31.9917 5.16524   4
 -13   6   1 36.2557 4.35869   4
 -13   6   1 40.2490 5.68582   5
 -13   6   1 37.0375 4.86863   2
  13   6  -1 30.8056 4.38333   7
 -11  -6   1 13.9850 3.35023   1
 -11  -6   1 12.1937 3.49892   4
  11  -6  -1 16.5256 1.79952   3
  11  -6  -1 20.0409 3.19261   2
 -11   6   1 15.2770 3.80097   5
  11   6  -1 14.1438 3.07069   7
 -11   6   1 14.8689 3.12933   2
  11   6  -1 10.7744 3.00145   2
  -9  -6   1 11.2013 2.53685   1
   9  -6  -1 13.8519 2.54686   2
  -9  -6   1 16.0384 3.02591   4
   9   6  -1 5.36591 2.26339   2
   9   6  -1 8.13572 1.51295   5
  -9   6   1 10.0391 2.55568   2
  -9   6   1 15.8480 3.37359   5
   9   6  -1 7.42735 2.28189   7
  -7  -6   1 3.73469 2.24685   4
  -7  -6   1 0.23727 1.68044   1
  -7  -6   1 3.27509 1.47509   2
   7   6  -1 3.73927 1.87792   2
   7   6  -1 5.16872 2.02422   7
  -7   6   1 5.87584 2.71151   5
   7   6  -1 3.76390 1.03474   5
  -7   6   1 6.46162 2.00687   2
   5  -6  -1 46.1029 3.82579   6
  -5  -6   1 35.8654 3.99628   4
  -5  -6   1 33.1624 3.52341   1
   5   6  -1 37.0537 3.69143   7
  -5   6   1 43.0266 3.27376   4
  -5   6   1 49.5930 4.67728   5
   5   6  -1 30.5877 3.18261   5
   5   6  -1 35.8339 3.18452   5
   5   6  -1 26.1301 3.50225   2
  -5   6   1 36.3089 3.73092   2
  -3  -6   1 72.2156 6.36781   6
   3  -6  -1 81.4034 6.40558   2
  -3  -6   1 69.7087 6.11121   2
   3  -6  -1 76.4749 6.37508   6
  -3  -6   1 76.7578 6.53294   4
  -3  -6   1 68.6554 6.18407   1
   3   6  -1 63.3199 6.37276   7
  -3   6   1 84.7182 6.05762   3
  -3   6   1 86.6972 6.85208   5
  -3   6   1 76.2342 6.38944   2
   3   6  -1 63.6365 6.18619   5
   3   6  -1 69.4015 6.17902   2
  -3   6   1 76.3512 6.09202   4
  -1  -6   1 17.6096 1.80755   1
  -1  -6   1 17.4677 2.12566   6
  -1  -6   1 18.2035 1.80778   2
   1  -6  -1 21.7350 2.15361   6
   1  -6  -1 21.9019 1.89629   4
  -1  -6   1 15.5979 2.04199   4
  -1   6   1 13.3688 1.77333   4
   1   6  -1 17.8916 1.85349   2
  -1   6   1 17.7045 2.39023   5
  -1   6   1 19.4035 1.99740   2
  -1   6   1 15.7294 1.77203   3
   1   6  -1 19.6675 2.21300   7
   1   6  -1 11.2193 1.99781   5
  -1   6   1 15.6681 2.21327   7
  -1  -6  -1 263.352 21.5970   6
  -1  -6  -1 251.644 21.5205   1
  -1  -6  -1 257.976 21.6105   4
  -1  -6  -1 275.055 21.6240   5
   1  -6   1 268.918 21.6578   6
   1  -6   1 277.700 21.5667   4
   1   6   1 270.626 21.7108   7
   1   6   1 274.249 21.6009   2
  -1   6  -1 284.710 21.8728   5
  -1   6  -1 256.649 21.5540   4
  -1   6  -1 289.776 21.7188   7
  -1   6  -1 281.051 21.5586   3
   1   6   1 253.996 21.6506   5
  -1   6  -1 257.248 21.5699   2
   3  -6   1 5.96360 1.73205   6
  -3  -6  -1 5.98868 1.68547   4
  -3  -6  -1 3.44635 1.58725   6
  -3  -6  -1 3.29013 1.28207   1
  -3   6  -1 1.48751 1.83319   5
  -3   6  -1 0.48334 1.25568   2
   3   6   1 3.78166 1.36918   2
   3   6   1 2.33891 0.99665   5
   3   6   1 2.30048 1.52280   7
  -3   6  -1 1.78206 1.02830   4
  -5  -6  -1 1.99531 1.55204   1
   5  -6   1 1.47571 1.70749   6
  -5  -6  -1 1.97216 2.01527   4
   5   6   1 -1.0842 1.72745   7
  -5   6  -1 4.25328 2.39039   5
   5   6   1 0.82149 1.58911   2
  -5   6  -1 -3.0696 1.46807   2
   7  -6   1 28.6461 3.15019   2
  -7  -6  -1 21.7761 3.38597   4
  -7  -6  -1 17.5426 2.92648   1
   7   6   1 25.9129 3.12691   7
  -7   6  -1 28.7791 3.14516   2
  -7   6  -1 32.3705 3.95986   5
   7   6   1 17.3294 2.97009   2
  -9  -6  -1 13.0460 3.04271   1
   9  -6   1 31.0048 3.39531   2
  -9  -6  -1 23.8249 3.76337   4
  -9   6  -1 29.6361 3.43868   2
   9   6   1 18.2049 3.19828   2
  -9   6  -1 32.4291 4.22785   5
   9   6   1 19.0756 3.09067   7
  11  -6   1 1.55088 2.26563   2
 -11  -6  -1 -0.4401 2.93923   4
 -11  -6  -1 0.21097 2.45299   1
 -11   6  -1 2.51541 2.52147   2
  11   6   1 1.52485 2.36458   7
  11   6   1 -0.5669 2.34922   2
 -11   6  -1 2.10946 2.56673   1
 -11   6  -1 0.81173 2.97336   5
 -13  -6  -1 -1.5444 3.26000   4
  13  -6   1 2.39603 2.78503   2
 -13  -6  -1 1.65972 3.10000   1
  13   6   1 2.19368 2.97168   7
 -13   6  -1 -0.4927 2.90160   2
 -13   6  -1 -3.6771 3.23919   5
 -13   6  -1 0.54337 3.09857   1
 -15  -6  -1 16.2680 4.88715   4
  15  -6   1 19.9923 4.18227   2
 -15  -6  -1 10.7636 4.31810   1
 -15   6  -1 14.0042 3.70354   4
  15   6   1 4.94549 3.62322   7
 -15   6  -1 18.2044 4.26580   1
 -15   6  -1 15.5119 4.19489   2
 -15   6  -1 17.5775 4.86808   5
 -17  -6  -1 -1.7743 4.24125   1
  17  -6   1 3.47659 3.85278   2
 -17  -6  -1 4.55032 4.83405   4
 -17   6  -1 -1.3423 3.43908   4
 -17   6  -1 1.29308 4.09592   2
  17   6   1 1.65815 3.81453   7
 -17   6  -1 4.99867 4.42743   1
 -17   6  -1 1.25367 4.56017   5
 -19  -6  -1 7.31826 5.75454   4
 -19  -6  -1 4.97670 5.22242   1
  19   6   1 1.17187 4.32086   7
 -18  -7   1 2.99189 4.68692   1
 -18  -7   1 0.18664 4.81516   4
 -18   7   1 1.52418 4.90816   5
  18   7  -1 -0.5451 4.00371   7
 -16  -7   1 32.0002 5.89037   4
  16  -7  -1 29.3406 5.04819   2
 -16  -7   1 24.5056 5.34219   1
  16   7  -1 19.8614 4.61433   7
 -16   7   1 32.1887 5.39375   2
 -16   7   1 31.9985 6.00560   5
  14  -7  -1 25.9018 4.32915   2
 -14  -7   1 18.2608 4.73372   4
 -14  -7   1 18.9470 4.49296   1
  14   7  -1 10.0394 3.79164   7
 -14   7   1 25.9238 5.30650   5
 -14   7   1 27.2696 4.56805   2
 -14   7   1 24.3068 3.76156   4
 -12  -7   1 37.7449 5.47078   4
 -12  -7   1 28.9103 4.85892   1
  12  -7  -1 36.9165 4.78725   2
 -12   7   1 36.2283 5.75999   5
 -12   7   1 30.4694 4.80528   2
 -12   7   1 40.0705 4.46318   4
  12   7  -1 49.1854 4.83400   7
 -10  -7   1 75.7145 6.93051   1
  10  -7  -1 69.3316 7.00925   2
 -10   7   1 73.5432 7.07802   2
  10   7  -1 68.5550 6.87201   2
 -10   7   1 78.5985 7.87636   5
  -8  -7   1 28.0842 3.77971   4
  -8  -7   1 19.6990 3.03701   1
  -8  -7   1 24.4062 2.83983   2
   8   7  -1 23.1191 3.18813   2
  -8   7   1 30.3741 3.34218   2
   8   7  -1 21.8138 3.17343   7
   6  -7  -1 158.243 12.1361   6
  -6  -7   1 142.377 11.9466   1
  -6  -7   1 143.662 12.3632   4
  -6   7   1 149.628 11.7461   4
   6   7  -1 134.797 11.6861   5
   6   7  -1 124.787 11.6663   5
   6   7  -1 147.773 12.1142   7
  -6   7   1 155.144 12.1697   2
  -6   7   1 163.833 12.9174   5
   6   7  -1 141.796 11.9755   2
  -4  -7   1 324.509 26.4008   4
  -4  -7   1 325.991 26.0974   1
  -4  -7   1 286.811 26.0321   2
  -4  -7   1 321.671 26.2439   6
   4  -7  -1 337.359 26.2910   6
  -4   7   1 347.789 26.3588   2
   4   7  -1 324.491 26.1103   2
  -4   7   1 334.256 26.0316   4
   4   7  -1 305.504 26.0913   5
  -4   7   1 369.518 26.9144   5
   4   7  -1 313.255 26.2788   7
  -2  -7   1 297.027 24.9641   2
  -2  -7   1 328.732 25.1795   6
  -2  -7   1 305.746 25.0032   1
   2  -7  -1 327.209 25.0148   4
   2  -7  -1 324.030 25.1687   6
  -2  -7   1 297.707 25.1994   4
  -2   7   1 288.453 25.0069   4
  -2   7   1 301.119 25.0004   3
  -2   7   1 331.910 25.5266   5
   2   7  -1 320.242 25.0657   2
   2   7  -1 318.160 25.2447   7
  -2   7   1 320.489 25.2546   7
   2   7  -1 306.875 25.1833   5
  -2   7   1 311.819 25.1541   2
   0  -7   1 81.8785 6.55792   2
   0  -7  -1 73.0166 6.56927   1
   0  -7  -1 79.8747 6.60903   4
   0  -7   1 80.6915 6.65712   4
   0  -7   1 87.3172 6.80307   6
   0  -7   1 76.0917 6.52033   1
   0  -7  -1 84.8536 6.76236   6
   0   7  -1 78.8240 6.82732   7
   0   7   1 69.6501 6.77850   7
   0   7  -1 76.1254 6.55830   2
   0   7  -1 76.9896 6.95482   5
   0   7   1 72.8103 6.89633   5
   0   7   1 77.1679 6.63899   2
   2  -7   1 11.6587 1.99258   6
   2  -7   1 6.01287 1.54871   4
  -2  -7  -1 3.08230 1.53155   1
  -2  -7  -1 5.85027 1.47507   5
  -2  -7  -1 6.79969 1.77647   4
  -2  -7  -1 6.15026 1.76951   6
  -2   7  -1 4.40120 1.25985   4
  -2   7  -1 7.47639 1.51574   2
   2   7   1 4.74062 1.51802   5
  -2   7  -1 9.52647 2.31951   5
   2   7   1 8.10858 1.95872   7
   2   7   1 1.80367 1.47440   2
  -2   7  -1 6.98487 1.20124   3
  -4  -7  -1 69.5959 6.38103   4
  -4  -7  -1 74.8522 6.03151   1
   4  -7   1 76.0587 6.25779   1
   4  -7   1 67.0133 6.18824   6
  -4   7  -1 70.2837 6.83126   5
   4   7   1 61.5801 6.20914   7
   4   7   1 70.7338 6.09413   2
   4   7   1 62.2287 5.81788   5
  -4   7  -1 70.6562 6.14694   2
  -4   7  -1 69.9580 5.85613   4
   6  -7   1 88.8342 7.06843   6
  -6  -7  -1 73.3917 6.87065   1
  -6  -7  -1 68.7965 7.19798   4
  -6   7  -1 87.1129 7.00789   2
   6   7   1 74.8548 6.97137   2
  -6   7  -1 74.3525 6.64693   4
  -6   7  -1 87.6985 7.80421   5
   6   7   1 77.9105 7.00722   7
   8  -7   1 73.5528 6.22276   2
  -8  -7  -1 57.2793 6.03250   1
  -8  -7  -1 75.9114 6.73182   4
  -8   7  -1 71.3828 6.22493   2
   8   7   1 49.6811 5.99813   2
   8   7   1 68.1465 6.19721   7
  10  -7   1 52.6345 5.18403   2
 -10  -7  -1 58.3895 5.78241   4
 -10  -7  -1 44.0863 5.13082   1
  10   7   1 34.4670 4.97258   2
 -10   7  -1 47.7961 5.20033   2
 -10   7  -1 50.8417 6.03982   5
  10   7   1 47.7454 5.18742   7
 -12  -7  -1 3.91816 3.07853   1
 -12  -7  -1 8.72759 3.85174   4
  12  -7   1 1.54107 2.77773   2
 -12   7  -1 -0.5958 3.44870   5
  12   7   1 5.14569 2.93728   7
 -12   7  -1 -1.2819 2.80485   2
  14  -7   1 18.8887 3.94173   2
 -14  -7  -1 21.0594 4.99607   4
 -14  -7  -1 11.3456 4.09860   1
 -14   7  -1 16.0581 4.16722   2
 -14   7  -1 18.7636 3.71962   4
  14   7   1 17.1477 3.98572   7
 -14   7  -1 25.2600 5.27095   5
 -16  -7  -1 11.2303 5.01150   4
  16  -7   1 7.67863 3.99413   2
 -16  -7  -1 10.3895 4.65685   1
 -16   7  -1 10.6734 5.04911   5
 -16   7  -1 11.8777 4.42662   2
  16   7   1 16.9512 4.23866   7
 -18  -7  -1 25.7249 6.31062   4
 -18  -7  -1 20.3860 5.92673   1
  18   7   1 26.3007 5.34072   7
 -18   7  -1 30.8165 6.56610   5
 -19  -8   1 -0.7325 5.83812   4
 -19  -8   1 8.92514 5.36510   1
  19   8  -1 1.82345 4.80173   7
 -17  -8   1 50.2945 7.39613   4
 -17  -8   1 41.3167 6.52685   1
  17  -8  -1 34.4246 5.94691   2
  17   8  -1 33.1842 5.73142   7
 -17   8   1 42.0354 7.23888   5
 -15  -8   1 90.0607 9.59758   1
 -15  -8   1 87.8257 10.0314   4
  15  -8  -1 88.3814 9.37838   2
 -15   8   1 110.439 10.7325   5
  15   8  -1 90.3479 9.18397   7
 -13  -8   1 8.23087 3.48067   1
 -13   8   1 -1.1588 3.13150   2
 -13   8   1 2.19587 4.13305   5
  13   8  -1 1.15343 3.04657   7
 -11  -8   1 196.117 16.7951   1
 -11  -8   1 177.707 17.1275   4
  11   8  -1 205.049 16.8160   7
 -11   8   1 215.830 17.8958   5
 -11   8   1 199.421 16.9705   2
  -9   8   1 157.493 13.3332   5
  -9   8   1 133.307 12.3961   2
  -7  -8   1 750.154 64.6093   4
  -7  -8   1 809.443 64.3184   1
   7  -8  -1 789.944 64.4094   6
   7   8  -1 845.782 64.3697   2
  -7   8   1 811.174 64.1507   4
  -7   8   1 803.113 64.5026   2
   7   8  -1 752.101 64.4306   7
  -7   8   1 881.350 65.1727   5
  -5  -8   1 -5.1694 1.79979   4
  -5  -8   1 -1.0952 1.14991   2
  -5  -8   1 1.49760 1.49601   1
   5  -8  -1 3.17537 1.95446   6
  -5   8   1 0.77658 0.93826   4
  -5   8   1 -2.0507 2.15679   5
   5   8  -1 -3.5106 1.66685   7
  -5   8   1 0.73653 1.68719   2
   5   8  -1 -0.0238 1.09395   5
   5   8  -1 0.45551 1.50168   2
  -3  -8   1 900.160 76.2012   6
  -3  -8   1 933.674 76.3045   4
   3  -8  -1 1004.05 76.2745   2
  -3  -8   1 936.936 76.0782   2
  -3  -8   1 947.057 76.0712   1
   3  -8  -1 969.390 76.2563   6
  -3   8   1 972.343 76.0541   3
  -3   8   1 928.358 76.0807   4
   3   8  -1 964.579 76.1530   2
  -3   8   1 927.879 76.2796   2
   3   8  -1 956.516 76.2231   5
  -3   8   1 1034.23 76.7433   5
   1  -8  -1 10.3571 1.82117   4
  -1  -8   1 12.2537 2.10073   4
   1  -8  -1 15.8671 2.24286   6
  -1  -8   1 11.9661 1.74414   1
   1  -8  -1 8.42020 1.85258   1
  -1  -8   1 13.7524 2.33228   6
  -1  -8   1 12.1082 1.70662   2
   1   8  -1 5.95142 2.12543   5
  -1   8   1 15.6362 2.06293   2
  -1   8   1 11.9623 2.30178   7
  -1   8   1 8.58439 2.40619   5
   1   8  -1 12.6106 1.79461   2
   1   8  -1 10.9764 2.32038   7
  -1   8   1 11.9544 1.81476   4
   1  -8   1 1202.33 92.4141   2
  -1  -8  -1 1153.22 92.4628   4
   1  -8   1 1184.22 92.4059   4
   1  -8   1 1147.33 92.4805   6
  -1  -8  -1 1118.38 92.3794   1
  -1  -8  -1 1123.75 92.4430   6
   1  -8   1 1096.30 92.3775   1
   1   8   1 1175.40 92.6237   7
   1   8   1 1154.12 92.4686   2
  -1   8  -1 1207.01 92.7889   5
  -1   8  -1 1210.90 92.6324   7
   1   8   1 1197.90 92.6278   5
  -1   8  -1 1125.01 92.4526   2
  -3  -8  -1 80.8149 7.58383   1
   3  -8   1 95.1416 7.80830   6
  -3  -8  -1 80.9852 7.79852   4
  -3  -8  -1 90.2449 7.75403   6
   3   8   1 77.2173 7.63038   5
  -3   8  -1 92.7611 7.49720   4
  -3   8  -1 101.128 7.75289   2
   3   8   1 93.0987 7.71495   2
  -3   8  -1 93.4855 7.37078   3
  -3   8  -1 103.879 8.45678   5
   3   8   1 85.4768 7.88183   7
   5  -8   1 155.582 12.7367   6
  -5  -8  -1 161.737 12.5845   1
  -5  -8  -1 138.346 12.8448   4
   5   8   1 148.246 12.7436   7
   5   8   1 147.666 12.3498   5
  -5   8  -1 162.022 13.4499   5
  -5   8  -1 154.202 12.6913   2
  -5   8  -1 154.396 12.4222   4
   5   8   1 149.562 12.6081   2
  -7  -8  -1 28.2848 3.66099   1
  -7  -8  -1 23.2417 3.92307   4
   7  -8   1 42.0454 3.88502   6
   7   8   1 29.1196 3.83143   7
  -7   8  -1 43.2071 4.99015   5
  -7   8  -1 40.4396 3.97561   2
   7   8   1 31.9195 3.79980   2
  -9   8  -1 538.921 42.3331   5
   9   8   1 491.135 41.5203   2
  11  -8   1 387.905 32.1151   2
 -11  -8  -1 374.510 32.0312   1
 -11  -8  -1 370.557 32.4469   4
 -11   8  -1 437.813 33.1051   5
  11   8   1 386.260 32.0834   7
 -11   8  -1 400.362 32.1901   2
 -13  -8  -1 2.40186 3.39023   1
 -13  -8  -1 4.11799 3.97486   4
  13  -8   1 -0.1438 2.96681   2
 -13   8  -1 1.74893 3.34256   2
  13   8   1 -2.4742 2.90758   7
 -13   8  -1 -3.9828 3.67641   5
 -15  -8  -1 6.19376 4.59251   4
 -15  -8  -1 7.83838 4.30103   1
  15  -8   1 8.17938 3.82700   2
 -15   8  -1 22.3473 5.46795   5
  15   8   1 13.6312 4.06244   7
 -17  -8  -1 7.14975 4.68820   1
  17  -8   1 9.06463 4.28019   2
 -17  -8  -1 9.53240 5.37921   4
 -17   8  -1 8.54557 5.19132   5
  17   8   1 7.75681 4.41630   7
 -19  -8  -1 42.6296 7.19280   1
 -19  -8  -1 23.1447 7.20073   4
  19   8   1 29.6311 6.08083   7
 -18  -9   1 3.32659 4.81855   1
 -18  -9   1 4.13935 5.48938   4
  18   9  -1 -1.8302 4.47363   7
 -18   9   1 -1.4559 5.15662   5
 -16  -9   1 2.74617 4.76300   4
 -16  -9   1 0.43357 3.99278   1
 -16   9   1 -2.0351 4.48805   5
  16   9  -1 1.29096 3.99307   7
 -14  -9   1 1.65778 3.59972   1
 -14  -9   1 16.5714 4.82727   4
  14   9  -1 10.7849 3.77734   7
 -14   9   1 7.63638 4.67848   5
 -12  -9   1 4.74185 3.79579   4
 -12  -9   1 1.14017 3.12686   1
  12   9  -1 1.60186 3.25310   7
 -12   9   1 11.5681 4.43728   5
 -10  -9   1 0.45396 2.49339   1
 -10  -9   1 -1.9117 2.86940   4
  10  -9  -1 7.42144 2.89003   6
 -10   9   1 4.35784 2.91414   2
 -10   9   1 7.51574 3.80811   5
  10   9  -1 5.10058 2.96880   7
  -8  -9   1 6.37989 2.16528   1
  -8  -9   1 -1.1902 2.42885   4
   8   9  -1 3.73247 2.41641   7
   6  -9  -1 10.9239 2.36547   6
  -6  -9   1 3.44657 1.83705   1
  -6  -9   1 6.42904 1.60354   2
  -6  -9   1 8.16920 2.54196   4
  -6   9   1 6.84255 1.29605   4
  -6   9   1 9.02534 2.22700   2
   6   9  -1 6.68972 2.25985   7
   6   9  -1 5.20945 1.36293   5
  -6   9   1 14.1020 3.31795   5
   6   9  -1 6.54214 1.40576   5
   6   9  -1 4.60554 1.96846   2
   4  -9  -1 48.5073 4.39040   1
  -4  -9   1 41.3074 3.87238   2
  -4  -9   1 42.5441 4.00288   1
  -4  -9   1 40.9475 4.46523   4
   4  -9  -1 45.1316 4.36213   6
  -4  -9   1 38.5080 4.26580   6
   4   9  -1 41.3917 4.11219   2
  -4   9   1 44.0344 5.09993   5
   4   9  -1 45.6270 4.48762   7
   4   9  -1 37.2603 3.99819   5
  -4   9   1 46.9624 4.31360   2
  -4   9   1 41.9371 3.72159   4
   2  -9  -1 51.1605 4.40782   4
  -2  -9   1 48.4866 4.35469   1
   2  -9  -1 50.9509 4.67207   6
  -2  -9   1 46.3238 4.72687   4
  -2   9   1 51.9271 4.62386   2
  -2   9   1 47.7198 5.18741   5
   2   9  -1 46.0433 4.39559   2
  -2   9   1 55.8459 4.87085   7
   2   9  -1 39.4239 4.61125   5
  -2   9   1 47.7794 4.36704   4
   0  -9  -1 3.86176 1.91318   6
   0  -9   1 2.22759 1.87589   6
   0  -9  -1 3.05199 1.53901   1
   0  -9   1 5.83022 1.78474   4
   0  -9   1 3.38614 1.46777   1
   0  -9   1 4.75291 1.47277   2
   0  -9  -1 3.36699 1.61672   4
   0   9  -1 1.15256 1.86882   5
   0   9  -1 5.41536 1.55486   2
   0   9   1 3.88097 1.58486   2
   0   9  -1 -0.0759 1.88750   7
   0   9   1 4.72357 2.01030   7
   0   9   1 1.64832 1.90141   5
   2  -9   1 26.7563 3.44105   6
  -2  -9  -1 30.3518 3.43506   6
   2  -9   1 35.0167 3.23212   4
  -2  -9  -1 32.8119 3.16659   2
  -2  -9  -1 32.0613 3.17842   1
   2   9   1 33.2069 3.30432   2
  -2   9  -1 29.7808 3.65776   7
  -2   9  -1 28.0689 4.01826   5
   2   9   1 34.2627 3.71235   7
  -2   9  -1 28.1275 3.25784   2
   4  -9   1 -1.5833 1.80324   6
  -4  -9  -1 0.14926 1.61519   1
  -4  -9  -1 -0.3737 1.91579   6
  -4  -9  -1 -1.6669 1.74988   4
   4  -9   1 -0.5921 1.71328   1
   4   9   1 -0.8465 1.88817   7
  -4   9  -1 -1.0126 1.61019   2
  -4   9  -1 -2.4303 2.16438   5
  -4   9  -1 -0.7946 1.12641   4
   4   9   1 0.60391 1.29843   5
   4   9   1 -0.6285 1.65257   2
  -6  -9  -1 15.5645 2.89323   4
   6  -9   1 19.9731 2.77243   6
  -6  -9  -1 9.94907 2.28274   1
   6   9   1 11.2942 2.40815   2
  -6   9  -1 12.3658 2.48811   2
  -6   9  -1 11.3049 3.32641   5
   6   9   1 7.74309 2.46321   7
  -8  -9  -1 15.0826 2.80207   1
  -8  -9  -1 12.5581 3.28792   4
   8  -9   1 15.1704 2.94766   6
  -8   9  -1 23.7678 4.29627   5
   8   9   1 13.2175 3.10229   7
  -8   9  -1 11.9696 2.82893   2
  10  -9   1 12.0315 3.18882   6
 -10  -9  -1 12.1494 3.02574   1
 -10  -9  -1 4.40923 3.45232   4
 -10   9  -1 14.1297 3.26131   2
 -10   9  -1 10.9458 4.35001   5
  10   9   1 8.83318 3.09421   7
 -12  -9  -1 5.30033 3.20048   1
 -12  -9  -1 -2.3281 3.33364   4
  12   9   1 2.05574 3.19596   7
 -12   9  -1 6.13567 4.32441   5
 -14  -9  -1 6.11392 4.41946   4
 -14  -9  -1 -1.2819 3.39737   1
 -14   9  -1 8.17729 4.74472   5
  14   9   1 1.81008 3.52460   7
 -16  -9  -1 14.2257 5.51473   4
 -16  -9  -1 14.1065 4.96717   1
 -16   9  -1 16.3807 5.80474   5
  16   9   1 24.0139 4.88277   7
 -18  -9  -1 1.24124 5.71335   4
 -18  -9  -1 13.2708 5.39075   1
 -18   9  -1 2.13887 5.66087   5
  18   9   1 1.75410 4.82801   7
 -17 -10   1 -0.3925 4.47457   1
 -17 -10   1 -2.9852 5.28178   4
 -17  10   1 -0.2869 5.44217   5
  17  10  -1 -1.7197 4.33491   7
  15 -10  -1 0.33807 3.73182   6
 -15 -10   1 -2.7725 4.21782   4
 -15 -10   1 1.20879 3.90105   1
 -15  10   1 -1.6431 4.70771   5
  15  10  -1 0.88727 3.82039   7
 -13 -10   1 7.84422 3.72497   1
 -13 -10   1 12.4295 4.51588   4
  13 -10  -1 16.2945 3.85996   6
  13  10  -1 19.3984 4.15201   7
 -13  10   1 12.0613 5.11421   5
 -11 -10   1 0.63046 3.37873   4
 -11 -10   1 1.80811 2.83903   1
  11  10  -1 0.16859 3.14317   7
  -9 -10   1 -3.8262 2.73617   4
   9 -10  -1 -1.1461 2.51220   6
  -9 -10   1 0.69978 2.26368   1
   9  10  -1 1.01803 2.71850   7
  -9  10   1 -2.8475 3.55491   5
   7 -10  -1 13.6376 2.86893   6
  -7 -10   1 10.5780 2.41220   1
  -7 -10   1 22.2238 3.36378   4
  -7  10   1 5.38152 2.59457   2
   7  10  -1 9.23686 2.81747   7
  -7  10   1 14.6127 3.85157   5
  -5 -10   1 22.9887 3.35226   4
  -5 -10   1 21.4861 2.49432   2
  -5 -10   1 20.7587 2.74778   1
   5 -10  -1 24.3574 3.19841   6
  -5  10   1 21.9885 3.06104   2
  -5  10   1 22.4092 2.22665   4
  -5  10   1 25.3659 4.12328   5
   5  10  -1 18.3290 3.17079   7
   5  10  -1 15.2614 2.48035   5
  -3 -10   1 55.9562 5.41597   6
  -3 -10   1 57.6756 5.52518   4
  -3 -10   1 65.6427 5.18361   1
   3 -10  -1 61.6017 5.48388   6
  -3 -10   1 58.4768 5.10642   2
  -3  10   1 53.3576 6.08962   5
  -3  10   1 63.0869 5.46733   2
   3  10  -1 51.8067 5.35110   5
   3  10  -1 48.6669 5.55274   7
  -3  10   1 55.2205 4.99213   3
   3  10  -1 63.5978 5.37287   2
  -3  10   1 49.6268 5.01298   4
  -3  10   1 61.9298 5.70570   7
  -1 -10   1 6.34606 2.13717   6
   1 -10  -1 11.2010 2.19188   6
  -1 -10   1 1.50091 1.52070   2
  -1 -10   1 3.15675 1.95631   4
   1  10  -1 3.84968 1.69750   2
   1  10  -1 1.86298 2.10969   7
  -1  10   1 2.58359 2.31554   5
  -1  10   1 10.0828 2.39078   7
   1  10  -1 4.52161 2.05685   5
   1 -10   1 6.17358 2.21536   6
   1 -10   1 4.18773 1.68372   2
   1 -10   1 5.87697 1.65185   1
   1 -10   1 4.79635 1.84181   4
  -1  10  -1 2.32649 2.12948   7
   1  10   1 1.32461 1.78809   2
  -1  10  -1 4.29535 1.66008   2
  -1  10  -1 5.29196 2.38901   5
  -3 -10  -1 4.76779 2.13682   6
  -3 -10  -1 9.20846 2.26983   4
   3 -10   1 6.56295 2.24880   6
  -3 -10  -1 5.19379 1.85106   1
  -3 -10  -1 8.78642 1.81759   2
   3  10   1 4.88424 1.98136   2
  -3  10  -1 6.16891 2.70429   5
   3  10   1 3.70816 1.75622   5
   3  10   1 3.64108 2.20536   7
  -3  10  -1 4.54493 2.18976   7
  -3  10  -1 4.68168 1.90532   2
  -3  10  -1 3.41238 1.28851   3
  -5 -10  -1 41.8554 4.48027   4
   5 -10   1 47.3684 4.35237   6
  -5 -10  -1 47.3071 4.12932   1
   5  10   1 29.5853 3.64639   5
   5  10   1 33.5146 4.30624   7
  -5  10  -1 37.8949 5.09718   5
  -5  10  -1 42.3795 4.24192   2
  -7 -10  -1 4.56873 2.68729   4
   7 -10   1 2.48637 2.43372   6
  -7 -10  -1 4.03697 2.25135   1
   7  10   1 -0.4207 2.33103   7
  -7  10  -1 6.19362 3.49639   5
  -9 -10  -1 4.13634 3.25443   4
   9 -10   1 4.79033 2.86469   6
  -9 -10  -1 1.43480 2.47243   1
   9  10   1 -1.5996 2.63734   7
  -9  10  -1 2.49457 3.83010   5
 -11 -10  -1 1.62535 2.97437   1
 -11 -10  -1 9.61521 3.97003   4
 -11  10  -1 8.62518 4.39106   5
  11  10   1 9.27873 3.53787   7
  13 -10   1 7.19956 3.62512   6
  13  10   1 11.2614 3.95273   7
 -13  10  -1 3.94223 4.56635   5
 -15 -10  -1 -0.9062 4.75181   4
  15 -10   1 -3.2896 3.70018   6
 -15 -10  -1 -0.4967 3.87938   1
 -15  10  -1 2.34458 5.06421   5
  15  10   1 -2.1841 3.80380   7
 -17 -10  -1 1.99768 5.62125   4
 -17 -10  -1 -2.6270 4.41142   1
 -17  10  -1 3.34820 5.58728   5
  17  10   1 -3.7959 4.41354   7
 -16 -11   1 93.9905 9.56632   1
  16 -11  -1 88.2239 9.18820   6
 -16 -11   1 72.4107 10.1325   4
  16  11  -1 79.2089 9.28011   7
 -16  11   1 96.5467 10.9207   5
  14 -11  -1 18.5437 4.20126   6
 -14 -11   1 6.35629 3.86333   1
 -14 -11   1 4.80349 4.60535   4
 -14  11   1 13.8330 5.64533   5
  14  11  -1 7.69816 4.26165   7
  12 -11  -1 17.8332 3.91680   6
 -12 -11   1 8.62603 3.54233   1
 -12 -11   1 18.6876 4.79758   4
 -12  11   1 21.5112 5.46922   5
  12  11  -1 22.7601 4.30116   7
 -10 -11   1 3.87778 2.70281   1
 -10 -11   1 8.42278 3.65123   4
  10 -11  -1 3.97893 3.03993   6
 -10  11   1 3.04691 4.18864   5
  10  11  -1 0.45183 3.03185   7
  -8 -11   1 55.0785 6.00547   4
  -8 -11   1 49.4536 5.32788   1
   8 -11  -1 53.2092 5.62213   6
   8  11  -1 46.9170 5.64813   7
  -8  11   1 58.9918 6.97931   5
   6 -11  -1 49.8773 4.97650   6
  -6 -11   1 50.9337 4.62964   1
  -6 -11   1 54.9534 5.37777   4
   6  11  -1 37.4663 4.30728   5
  -6  11   1 43.3555 6.01924   5
   6  11  -1 43.8641 5.06157   7
  -4 -11   1 68.6251 6.27436   6
  -4 -11   1 78.6890 6.00544   1
  -4 -11   1 68.6892 6.46518   4
   4 -11  -1 57.3377 6.23323   6
  -4  11   1 71.8311 7.27447   5
   4  11  -1 58.1961 6.05840   5
  -4  11   1 66.5635 6.47548   7
   4  11  -1 60.3201 6.44932   7
  -2 -11   1 78.0240 7.00526   2
  -2 -11   1 95.9680 7.09825   1
   2 -11  -1 81.2062 7.39065   6
  -2 -11   1 88.0977 7.43196   4
   2 -11  -1 88.9853 7.20610   1
   2 -11  -1 86.3954 7.08236   4
  -2 -11   1 73.8041 7.30200   6
   2  11  -1 70.1379 7.41830   5
   2  11  -1 77.5002 7.53010   7
  -2  11   1 72.0498 7.90320   5
  -2  11   1 79.1092 7.56558   7
   0 -11   1 21.8737 3.04384   6
   0 -11   1 21.4570 2.49050   1
   0 -11  -1 19.5542 2.89399   6
   0 -11  -1 24.3846 2.79577   4
   0 -11  -1 20.2895 2.58288   1
   0 -11   1 21.7229 2.78190   4
   0 -11   1 17.3851 2.52332   2
   0  11   1 11.2347 2.96137   5
   0  11   1 15.3888 2.97700   7
   0  11  -1 16.5372 3.18883   5
   0  11  -1 13.3677 2.93875   7
  -2 -11  -1 111.409 9.86564   4
   2 -11   1 112.938 9.67033   1
  -2 -11  -1 120.460 9.67599   1
   2 -11   1 133.098 9.73889   4
  -2 -11  -1 110.940 9.86196   6
   2 -11   1 119.656 9.93312   6
   2  11   1 107.221 10.1313   7
  -2  11  -1 110.346 10.1093   7
   2  11   1 108.735 10.0016   5
  -2  11  -1 107.245 10.4471   5
   4 -11   1 12.2688 2.81394   6
  -4 -11  -1 7.75921 2.26709   1
  -4 -11  -1 4.47222 2.46404   6
  -4 -11  -1 8.79976 2.63451   4
   4  11   1 7.76522 2.69684   7
  -4  11  -1 13.7610 1.60058   3
  -4  11  -1 12.4865 3.43434   5
  -4  11  -1 12.0854 2.81837   7
   4  11   1 6.23633 2.05780   5
  -6 -11  -1 42.1979 5.00061   4
  -6 -11  -1 44.0061 4.61039   1
   6 -11   1 49.3102 4.93346   6
   6  11   1 39.0450 4.96483   7
  -6  11  -1 42.4544 5.88936   5
   8 -11   1 53.9006 5.77566   6
  -8 -11  -1 57.2357 6.25062   4
  -8 -11  -1 56.1188 5.59368   1
   8  11   1 47.3823 5.80857   7
  -8  11  -1 55.0699 7.05156   5
 -10 -11  -1 115.643 10.7488   1
 -10 -11  -1 99.2787 11.1733   4
  10 -11   1 141.598 10.9609   6
  10  11   1 116.564 10.9785   7
 -10  11  -1 129.848 12.3277   5
 -12 -11  -1 0.72205 3.19160   1
 -12 -11  -1 0.63389 3.77539   4
  12 -11   1 -0.3199 3.10731   6
  12  11   1 5.54560 3.68324   7
 -12  11  -1 5.03201 4.74601   5
 -14 -11  -1 16.2645 5.48403   4
  14 -11   1 32.7837 4.99913   6
 -14 -11  -1 30.6889 5.24144   1
  14  11   1 17.4849 4.92355   7
 -14  11  -1 24.8496 6.22361   5
  16 -11   1 -3.2941 4.19603   6
 -16 -11  -1 -1.2644 5.08918   4
 -16 -11  -1 2.34103 4.48810   1
 -16  11  -1 -3.9886 5.05254   5
  16  11   1 3.96762 4.61073   7
 -15 -12   1 8.42649 4.38261   1
  15 -12  -1 7.02020 4.26429   6
 -15 -12   1 0.20333 4.91473   4
 -15  12   1 1.49708 5.36267   5
  15  12  -1 1.06087 4.33713   7
 -13 -12   1 -1.0111 4.01493   4
  13 -12  -1 8.71856 3.86584   6
 -13 -12   1 6.78222 3.67859   1
  13  12  -1 -1.1575 3.76262   7
 -13  12   1 0.88465 5.04049   5
 -11 -12   1 2.25542 3.76847   4
  11 -12  -1 0.36388 3.12973   6
 -11 -12   1 4.75257 3.08766   1
  11  12  -1 1.52859 3.57678   7
 -11  12   1 -3.7210 4.09517   5
  -9 -12   1 17.7274 3.33893   1
   9 -12  -1 15.9720 3.62663   6
  -9 -12   1 18.3269 4.16302   4
   9  12  -1 26.7769 4.14052   7
  -9  12   1 15.8133 5.01065   5
   7 -12  -1 0.43912 2.68473   6
  -7 -12   1 2.34223 2.27243   1
  -7 -12   1 6.04632 3.10754   4
  -7  12   1 7.40497 4.02205   5
   7  12  -1 4.83704 2.84667   7
  -5 -12   1 2.86482 2.07122   1
  -5 -12   1 1.01996 2.70068   4
   5 -12  -1 3.66619 2.59598   6
   5  12  -1 3.40402 2.02822   5
  -5  12   1 1.95575 2.63287   7
  -5  12   1 4.20897 3.43862   5
   5  12  -1 -2.2595 2.50806   7
  -3 -12   1 0.56563 2.38146   4
   3 -12  -1 -0.4455 2.23536   6
  -3 -12   1 -0.1275 1.81749   1
  -3 -12   1 3.42926 2.38937   6
   3 -12  -1 2.03205 2.08851   1
  -3  12   1 1.49631 2.51075   7
  -3  12   1 0.52545 2.93505   5
   3  12  -1 1.18954 2.47073   7
   3  12  -1 0.30514 2.01509   5
  -1 -12   1 2.97379 1.80068   1
   1 -12  -1 1.21818 1.98195   4
  -1 -12   1 2.55242 2.32846   4
   1 -12  -1 5.85736 2.08032   1
   1 -12  -1 2.57319 2.35028   6
  -1 -12   1 2.02132 2.34669   6
  -1  12   1 2.98219 2.70117   5
  -1  12   1 -0.6110 2.33779   7
   1  12  -1 -0.9313 2.21116   5
   1  12  -1 2.12669 2.47570   7
   1 -12   1 56.6943 5.73932   6
  -1 -12  -1 58.8053 5.56978   4
  -1 -12  -1 51.0055 5.63568   6
   1 -12   1 64.3822 5.48280   4
  -1 -12  -1 61.8874 5.32782   1
   1 -12   1 63.3393 5.34491   1
   1  12   1 50.2442 5.86098   7
  -1  12  -1 58.6466 6.00565   7
  -1  12  -1 53.2909 6.22048   5
   1  12   1 46.3199 5.84013   5
  -3 -12  -1 56.6817 5.23371   6
  -3 -12  -1 59.1643 5.00462   1
   3 -12   1 55.7607 4.92487   1
  -3 -12  -1 45.6311 5.19543   4
   3 -12   1 51.9682 5.22915   6
  -3  12  -1 52.3162 5.47535   7
   3  12   1 44.1602 5.37878   7
  -3  12  -1 38.0879 5.77554   5
   3  12   1 40.8814 5.03988   5
  -5 -12  -1 8.17948 2.90344   4
  -5 -12  -1 6.23520 2.42653   1
   5 -12   1 12.1520 2.90619   6
   5  12   1 2.02967 2.94186   7
  -5  12  -1 1.86042 2.62272   7
  -5  12  -1 10.6540 3.82221   5
  -7 -12  -1 15.2636 3.72983   4
  -7 -12  -1 20.5341 3.37456   1
   7 -12   1 25.5552 3.78452   6
   7  12   1 20.1624 3.74233   7
  -7  12  -1 16.5908 4.63392   5
  -9 -12  -1 3.90439 3.39818   4
   9 -12   1 0.06191 2.87155   6
  -9 -12  -1 -0.7127 2.61808   1
   9  12   1 2.48306 3.17333   7
  -9  12  -1 -4.1446 3.71059   5
 -11 -12  -1 31.8919 5.43992   4
  11 -12   1 33.9819 4.74068   6
 -11 -12  -1 25.4643 4.41279   1
  11  12   1 27.1668 4.98827   7
 -11  12  -1 27.1131 6.05713   5
 -13 -12  -1 16.8933 5.13370   4
 -13 -12  -1 10.0878 3.86971   1
  13 -12   1 11.4862 4.07672   6
 -13  12  -1 7.71929 5.36412   5
  13  12   1 6.93106 4.15722   7
 -15 -12  -1 -0.1078 4.06393   1
  15 -12   1 1.39323 4.05021   6
 -15 -12  -1 1.41619 5.20735   4
 -15  12  -1 4.53473 5.61765   5
  15  12   1 -1.8063 4.48953   7
 -14 -13   1 -3.6219 4.62908   4
  14 -13  -1 -1.6718 3.85285   6
 -14 -13   1 0.41748 3.81217   1
 -14  13   1 3.31668 5.48705   5
  14  13  -1 -5.7546 4.42353   7
 -12 -13   1 0.52928 3.22275   1
  12 -13  -1 1.10107 3.55275   6
 -12 -13   1 2.80206 4.35241   4
 -12  13   1 0.37733 4.80342   5
  12  13  -1 -0.6598 3.90810   7
 -10 -13   1 1.13804 2.74805   1
 -10 -13   1 0.34887 3.74378   4
  10 -13  -1 -0.1040 3.19675   6
  10  13  -1 5.26014 3.74607   7
 -10  13   1 -0.3537 4.51034   5
   8 -13  -1 1.29758 2.97071   6
  -8 -13   1 6.94788 2.67043   1
  -8  13   1 -1.1182 4.06376   5
   6 -13  -1 -1.2253 2.69746   6
  -6 -13   1 2.17514 3.12951   4
  -6 -13   1 -1.9636 2.11735   1
  -6  13   1 1.71720 3.86985   5
  -6  13   1 -1.3911 2.73151   7
   6  13  -1 -2.0310 2.91428   7
   4 -13  -1 1.89167 2.69422   6
  -4 -13   1 -2.9543 2.50142   6
  -4 -13   1 0.84725 2.74758   4
   4 -13  -1 3.80333 2.42924   1
  -4 -13   1 0.90833 2.10156   1
   4  13  -1 1.50647 2.85446   7
  -4  13   1 4.12757 2.88310   7
  -4  13   1 -0.6954 3.41288   5
  -2 -13   1 15.6737 3.14393   4
   2 -13  -1 15.5563 3.12575   6
   2 -13  -1 11.3445 2.58283   1
  -2 -13   1 10.6506 3.01847   6
  -2 -13   1 12.6332 2.43982   1
   2  13  -1 6.48108 2.81104   5
  -2  13   1 13.8207 3.73617   5
   2  13  -1 9.80046 3.31593   7
  -2  13   1 14.9448 3.34887   7
   0 -13   1 0.96878 2.68117   6
   0 -13   1 6.04710 2.59210   4
   0 -13  -1 0.56983 2.42797   6
   0 -13  -1 3.80914 2.37210   4
   0 -13  -1 3.95549 2.19189   1
   0 -13   1 4.91897 2.13236   1
   0  13  -1 3.15203 2.81003   7
   0  13   1 2.45652 2.89231   7
   0  13  -1 -0.0683 2.67758   5
   0  13   1 9.76099 3.16864   5
   2 -13   1 1.35988 2.61730   6
  -2 -13  -1 0.12673 2.49128   4
   2 -13   1 -0.5220 1.95895   1
  -2 -13  -1 -0.5652 2.13331   1
  -2 -13  -1 4.34681 2.67534   6
  -2  13  -1 -0.0074 3.11203   5
   2  13   1 1.04308 2.46221   5
  -2  13  -1 -2.0016 2.60088   7
   2  13   1 0.15226 2.66699   7
  -4 -13  -1 -0.7924 2.26655   1
  -4 -13  -1 1.59280 2.79160   4
  -4 -13  -1 3.19679 2.72977   6
   4 -13   1 2.29103 2.74689   6
   4  13   1 1.02315 2.96164   7
  -4  13  -1 4.60555 3.63725   5
  -4  13  -1 -1.0086 2.70910   7
  -6 -13  -1 1.01555 2.96806   4
  -6 -13  -1 -3.9535 2.25529   1
   6 -13   1 1.33033 2.94397   6
  -6  13  -1 1.79639 3.01920   7
  -6  13  -1 -0.6533 3.62829   5
   6  13   1 -5.2604 2.66270   7
  -8 -13  -1 -1.0982 2.54283   1
  -8 -13  -1 -0.5694 3.18756   4
   8 -13   1 1.58420 3.06616   6
   8  13   1 4.16484 3.42016   7
  -8  13  -1 1.84670 4.26839   5
 -10 -13  -1 2.27306 2.99675   1
 -10 -13  -1 1.27995 3.61784   4
 -10  13  -1 3.31477 4.65233   5
  10  13   1 2.97683 3.78428   7
 -12 -13  -1 -0.8159 4.29183   4
 -12 -13  -1 2.78233 3.55684   1
  12 -13   1 1.28686 3.65925   6
 -12  13  -1 -2.3349 4.92865   5
  12  13   1 1.32487 4.02085   7
 -14 -13  -1 8.34030 5.31997   4
 -14 -13  -1 -0.4111 3.98845   1
  14 -13   1 2.71134 4.07720   6
  14  13   1 8.12956 5.02723   7
 -14  13  -1 7.24735 5.80852   5
  13 -14  -1 0.24546 3.99754   6
 -13  14   1 4.23730 5.71344   5
  11 -14  -1 21.0805 4.55283   6
 -11 -14   1 19.3558 4.03563   1
 -11 -14   1 15.7881 5.02285   4
  11  14  -1 24.3639 5.00637   7
  -9 -14   1 24.5759 4.82669   4
   9 -14  -1 23.0588 4.28155   6
  -9 -14   1 12.0740 3.37147   1
   9  14  -1 14.5869 4.30875   7
  -9  14   1 15.8059 5.51029   5
  -7 -14   1 54.0879 5.85889   1
   7 -14  -1 58.6773 6.40709   6
  -7  14   1 62.2264 6.63678   7
  -7  14   1 60.0269 7.84407   5
  -5 -14   1 1.82809 3.14696   4
  -5 -14   1 4.66675 2.44770   1
   5 -14  -1 1.28105 2.91390   6
   5 -14  -1 2.08533 2.67604   1
   5  14  -1 3.13332 3.22826   7
  -5  14   1 0.20144 3.80303   5
  -5  14   1 -0.6203 2.99483   7
   3 -14  -1 41.0858 4.58360   1
  -3 -14   1 40.2489 5.09696   6
   3 -14  -1 49.9223 5.09171   6
  -3 -14   1 37.1664 5.06062   4
  -3 -14   1 50.6608 4.54144   1
   3  14  -1 39.3581 5.37036   7
  -3  14   1 36.3733 5.22215   7
  -3  14   1 31.7810 5.70456   5
   1 -14  -1 26.8464 3.82318   6
   1 -14  -1 17.8508 3.01361   1
  -1  14   1 13.3298 3.67256   7
  -1  14   1 15.3063 4.01628   5
   1 -14   1 114.104 9.73025   1
  -1 -14  -1 128.605 10.2360   4
  -1 -14  -1 124.704 9.84325   1
  -1 -14  -1 108.807 10.1029   6
   1 -14   1 116.483 10.2286   6
  -1  14  -1 94.6833 10.6633   5
   1  14   1 97.6657 10.4518   7
  -1  14  -1 114.281 10.5164   7
  -3 -14  -1 5.27177 2.94334   6
  -3 -14  -1 5.40741 3.09288   4
   3 -14   1 3.89460 2.35595   1
   3 -14   1 5.30805 3.08316   6
  -3 -14  -1 7.49069 2.58366   1
  -3  14  -1 1.65950 3.60289   5
   3  14   1 -0.1797 3.28410   7
  -3  14  -1 0.76670 2.96858   7
  -5 -14  -1 38.9677 4.34188   1
  -5 -14  -1 35.4694 4.90927   4
   5  14   1 39.9080 5.23019   7
  -5  14  -1 24.6627 5.64178   5
  -7 -14  -1 1.94213 3.45694   4
   7 -14   1 2.03180 3.15245   6
  -7  14  -1 2.98318 4.39013   5
  -7  14  -1 0.59628 3.10167   7
  -9 -14  -1 29.1524 5.36680   4
  -9 -14  -1 28.7101 4.50048   1
   9  14   1 32.4857 5.32299   7
  -9  14  -1 43.0734 6.93433   5
 -11 -14  -1 0.39521 4.15961   4
 -11 -14  -1 -1.0736 3.19290   1
  11  14   1 1.25657 4.09437   7
 -11  14  -1 3.35013 5.18874   5
  13 -14   1 30.6519 5.31030   6
 -13 -14  -1 17.5155 5.96779   4
 -13 -14  -1 18.7108 4.88230   1
 -13  14  -1 37.1370 7.37759   5
  13  14   1 24.2042 5.66430   7
  12 -15  -1 54.4983 6.60688   6
 -12 -15   1 40.9007 6.20798   1
 -12  15   1 54.8093 8.69048   5
 -10 -15   1 1.41234 3.13214   1
 -10 -15   1 2.37973 4.33234   4
  10  15  -1 2.02176 4.34450   7
 -10  15   1 1.68979 3.82625   7
 -10  15   1 2.06694 5.56447   5
  -8 -15   1 94.5474 9.12518   4
  -8 -15   1 83.5612 8.00802   1
   8 -15  -1 82.4526 8.54874   6
   8  15  -1 76.0627 8.83051   7
  -8  15   1 82.0235 10.1582   5
  -8  15   1 93.2768 8.92531   7
  -6 -15   1 8.43327 3.92811   4
   6 -15  -1 16.2068 3.78919   6
   6 -15  -1 13.4261 3.51781   1
  -6 -15   1 20.1603 3.17731   1
   6  15  -1 14.8995 4.09154   7
  -6  15   1 14.8241 4.00267   7
  -6  15   1 8.89001 4.83397   5
  -4 -15   1 39.8636 5.12490   4
  -4 -15   1 35.2462 4.21979   1
  -4 -15   1 34.3533 4.96023   6
   4  15  -1 32.5881 5.26740   7
   2 -15  -1 12.7221 3.40170   6
   2 -15  -1 6.60304 2.63746   1
  -2  15   1 2.59299 3.24300   7
  -2  15   1 4.66817 3.80391   5
   0 -15   1 136.719 10.0873   1
   0  15  -1 92.8075 10.8955   5
   0  15   1 111.978 11.0792   5
   2 -15   1 20.3018 3.12447   1
   2 -15   1 19.4482 3.95518   6
  -2  15  -1 8.96492 4.12189   5
  -2  15  -1 11.4208 3.75234   7
  -4 -15  -1 63.8084 5.65682   1
   4 -15   1 50.0544 5.51378   1
   4 -15   1 59.5909 6.24750   6
  -4 -15  -1 51.3365 6.15401   4
  -4 -15  -1 55.5743 6.13119   6
  -4  15  -1 45.3018 7.07213   5
   4  15   1 46.9190 6.28963   7
  -4  15  -1 45.1162 6.22623   7
   6 -15   1 18.7100 3.96388   6
  -6 -15  -1 17.7833 3.45719   1
  -6 -15  -1 20.2470 4.32689   4
   6  15   1 17.6065 4.28244   7
  -6  15  -1 16.2757 4.06012   7
  -6  15  -1 9.56638 4.97480   5
  -8 -15  -1 1.83172 2.99712   1
  -8 -15  -1 -0.1598 3.83247   4
   8 -15   1 1.75818 3.67031   6
  -8  15  -1 2.73008 3.81667   7
  -8  15  -1 2.01785 4.83917   5
   8  15   1 0.60751 3.84349   7
 -10 -15  -1 13.0867 5.08167   4
 -10 -15  -1 21.7825 4.24049   1
  10 -15   1 30.6069 4.92235   6
 -10  15  -1 21.1030 6.34811   5
  10  15   1 21.3027 5.23256   7
  12 -15   1 0.82775 4.20584   6
 -12  15  -1 -2.6485 5.37547   5
 -11 -16   1 2.93952 3.49129   1
  11 -16  -1 -0.1072 4.13310   6
 -11 -16   1 1.74743 4.89923   4
 -11  16   1 4.28541 5.90302   5
 -11  16   1 4.75329 4.38996   7
  11  16  -1 0.27895 4.99033   7
   9 -16  -1 6.07885 4.01663   6
  -9 -16   1 1.68647 4.50765   4
  -9 -16   1 7.76539 3.26291   1
  -9  16   1 10.1094 5.83197   5
   9  16  -1 2.92472 4.30075   7
  -9  16   1 3.82017 4.05201   7
   7 -16  -1 -3.6685 3.17192   1
  -7 -16   1 -3.0447 2.55686   1
  -7 -16   1 2.73779 4.09704   4
   7 -16  -1 0.24921 3.49918   6
   7  16  -1 -2.7243 4.00599   7
  -7  16   1 0.51490 3.66756   7
  -7  16   1 -4.1594 4.69784   5
   5 -16  -1 1.01212 2.97069   1
  -5 -16   1 1.75036 2.57892   1
   5 -16  -1 8.17168 3.63533   6
  -5  16   1 0.87127 3.49365   7
  -5  16   1 5.54511 4.63614   5
   5  16  -1 4.97649 3.91941   7
  -3 -16   1 -1.8202 3.18549   6
   3 -16  -1 4.09797 2.81096   1
   3 -16  -1 -1.2157 3.28562   6
  -3 -16   1 2.25119 2.56785   1
  -3  16   1 -1.4809 3.90444   5
  -3  16   1 -3.7616 3.45067   7
   3  16  -1 3.61890 3.79574   7
   1 -16  -1 11.1925 3.62005   6
  -1 -16   1 3.43441 3.59800   6
  -1 -16   1 11.0604 2.82115   1
   1 -16  -1 8.14633 2.85310   1
  -1  16   1 3.37634 3.87356   5
  -1  16   1 8.05262 3.82119   7
   1  16  -1 8.38393 4.08097   7
   1 -16   1 2.35646 3.42072   6
   1 -16   1 3.34221 2.52031   1
  -1  16  -1 -3.0762 3.51483   5
  -1  16  -1 -1.6467 3.64552   7
   3 -16   1 18.7474 3.20614   1
  -3 -16  -1 17.8602 3.89041   6
   3 -16   1 12.4770 3.93702   6
  -3 -16  -1 16.1407 3.36422   1
  -3  16  -1 8.38418 4.58430   5
  -3  16  -1 6.64365 3.80802   7
   3  16   1 13.4504 4.35003   7
   5 -16   1 -1.0574 2.84671   1
  -5 -16  -1 -0.4965 2.86076   1
   5 -16   1 1.51171 3.57294   6
  -5  16  -1 4.00801 3.75330   7
  -5  16  -1 -5.8163 3.96167   5
   5  16   1 -2.0640 3.61171   7
   7 -16   1 8.75934 4.00142   6
  -7 -16  -1 4.93591 4.19499   4
  -7 -16  -1 17.2442 3.60327   1
  -7  16  -1 12.4411 4.35151   7
  -7  16  -1 3.25368 5.10068   5
   7  16   1 17.2735 4.63898   7
  -9 -16  -1 6.39049 4.63186   4
  -9 -16  -1 3.46557 3.37906   1
   9 -16   1 6.00882 4.15985   6
   9  16   1 14.6788 4.85227   7
  -9  16  -1 5.39116 4.35650   7
  -9  16  -1 6.49998 5.67157   5
  11 -16   1 -0.4942 4.18387   6
 -11 -16  -1 2.72389 3.82397   1
 -11 -16  -1 -1.6072 4.72773   4
 -11  16  -1 -0.7458 5.70493   5
 -11  16  -1 0.24557 4.31851   7
   8 -17  -1 -0.2759 3.54877   1
   8 -17  -1 -3.8712 3.80754   6
  -8 -17   1 0.74397 2.96430   1
  -8  17   1 4.56181 5.58315   5
  -8  17   1 -4.3982 3.90987   7
   8  17  -1 3.29116 4.76029   7
   6 -17  -1 4.30395 3.97163   6
   6 -17  -1 6.66369 3.49001   1
  -6 -17   1 4.11904 2.87869   1
  -6  17   1 5.32809 4.04486   7
  -6  17   1 -0.4548 4.94750   5
   6  17  -1 -0.4571 4.20194   7
  -4 -17   1 19.9547 3.46864   1
  -4 -17   1 17.6041 4.43442   6
   4 -17  -1 13.6851 4.27716   6
   4 -17  -1 11.2639 3.50667   1
  -4  17   1 10.6965 5.13221   5
  -4  17   1 20.7483 4.76675   7
   4  17  -1 18.1468 4.88345   7
   2 -17  -1 4.09464 3.58985   6
  -2 -17   1 2.59233 3.70589   6
  -2 -17   1 8.39630 2.92183   1
   2 -17  -1 3.88264 2.94079   1
   2  17  -1 1.43828 4.07478   7
  -2  17   1 0.83826 3.81539   7
  -2  17   1 -0.5049 4.24142   5
   0 -17  -1 -4.5613 3.38902   6
   0 -17   1 3.00971 2.75052   1
   0 -17   1 0.24013 3.54361   6
   0 -17  -1 0.64510 2.87909   1
   0  17  -1 -2.9162 3.71963   7
   0  17   1 -0.6972 3.94101   7
   2 -17   1 0.07691 2.70255   1
   2 -17   1 0.11293 3.72167   6
  -2 -17  -1 7.83990 3.73442   6
  -2 -17  -1 1.46140 2.92478   1
  -2  17  -1 -0.3127 3.87610   7
  -2  17  -1 -0.9559 4.10716   5
   2  17   1 0.83418 4.13020   7
   4 -17   1 4.78090 3.89603   6
  -4 -17  -1 16.2085 3.47806   1
   4 -17   1 12.6183 3.26021   1
  -4  17  -1 0.91014 3.85712   7
   4  17   1 13.9761 4.68910   7
  -4  17  -1 3.77191 4.67835   5
   6 -17   1 8.20462 4.25666   6
  -6 -17  -1 2.75460 3.23578   1
   6 -17   1 2.58240 3.29804   1
  -6  17  -1 3.12594 4.06045   7
   6  17   1 5.15312 4.52193   7
  -6  17  -1 4.48871 5.28066   5
  -8 -17  -1 5.30692 3.41688   1
   8 -17   1 0.27735 3.88302   6
   8  17   1 -1.7638 4.61860   7
  -8  17  -1 -4.4189 4.10874   7
  -8  17  -1 0.99651 5.42649   5
   7 -18  -1 46.0538 5.85908   1
   7 -18  -1 54.2402 6.57649   6
  -7 -18   1 40.2190 5.23414   1
  -7  18   1 45.6705 6.76361   7
   7  18  -1 41.5315 6.87774   7
  -7  18   1 40.0329 7.87883   5
   5 -18  -1 6.64385 4.41333   6
  -5 -18   1 11.2807 3.25339   1
   5 -18  -1 8.13781 3.59375   1
   5  18  -1 9.86779 5.06420   7
  -5  18   1 7.38208 4.62016   7
  -5  18   1 3.29965 5.34386   5
   3 -18  -1 59.6450 6.17716   1
  -3 -18   1 64.0382 6.13630   1
   3 -18  -1 51.6692 6.90672   6
  -3  18   1 47.4632 7.30733   7
  -1 -18   1 1.89715 2.93532   1
   1 -18  -1 -1.5059 3.85877   6
   1 -18  -1 0.93840 3.06835   1
  -1 -18   1 0.45843 3.89581   6
  -1  18   1 0.97032 4.27834   7
   1  18  -1 -0.1489 4.15704   7
   1 -18   1 49.6161 5.18525   1
   1 -18   1 47.3468 6.16472   6
  -1 -18  -1 49.2040 6.22612   6
  -1 -18  -1 49.2905 5.45228   1
  -1  18  -1 42.1941 6.50076   7
   1  18   1 25.7225 6.26096   7
  -3 -18  -1 5.88147 3.42394   1
  -3 -18  -1 7.68788 4.31291   6
   3 -18   1 15.3851 4.65030   6
   3 -18   1 12.0890 3.32759   1
   3  18   1 8.61466 4.87907   7
  -3  18  -1 8.44713 4.66341   7
   5 -18   1 44.3418 5.26567   1
  -5 -18  -1 43.2109 5.28601   1
  -5  18  -1 33.2017 7.18677   5
   5  18   1 36.4140 6.42346   7
   7 -18   1 5.87644 4.73288   6
   7  18   1 8.42316 5.09325   7
  -7  18  -1 8.92688 4.99576   7
   0 -19   1 2.23674 3.14751   1
   0 -19  -1 0.30941 3.30537   1
   0 -19   1 5.21707 4.51265   6
   0 -19  -1 1.36749 4.12359   6
   0  19   1 -2.2247 4.48229   7
   0  19  -1 2.00118 4.89163   7
 -20   0   2 50.9176 7.85374   4
  20   0  -2 59.8935 7.07068   7
 -20   0   2 69.6200 8.52336   1
 -18   0   2 64.3744 7.70668   4
 -18   0   2 67.2505 7.62263   5
 -18   0   2 77.6379 8.17147   1
  18   0  -2 51.2964 7.41701   2
  18   0  -2 50.3984 6.63341   7
 -16   0   2 12.7977 4.10493   5
 -16   0   2 19.7926 4.73467   1
 -16   0   2 20.3203 4.42453   4
  16   0  -2 22.9247 4.52444   2
  16   0  -2 13.6640 3.48740   7
  14   0  -2 74.8852 7.70324   2
 -14   0   2 76.2033 7.82596   1
 -14   0   2 70.4577 7.58531   4
  14   0  -2 70.5778 7.03658   7
 -14   0   2 77.6943 7.63335   5
 -10   0   2 283.090 23.8046   5
  10   0  -2 296.407 23.8570   2
 -10   0   2 284.039 23.9314   1
 -10   0   2 288.415 23.9326   4
  10   0  -2 298.072 23.5967   7
   8   0  -2 1403.26 107.003   2
  -8   0   2 1247.36 106.931   5
  -8   0   2 1387.04 107.043   4
   8   0  -2 1350.91 106.800   7
  -8   0   2 1318.24 107.007   1
  -6   0   2 410.361 36.7619   5
   6   0  -2 494.992 36.8064   2
   6   0  -2 480.312 36.6772   7
  -6   0   2 453.917 36.8175   1
  -6   0   2 453.618 36.8447   4
  -4   0   2 712.401 59.5388   7
  -4   0   2 799.656 59.7187   4
   4   0  -2 740.166 59.6827   5
  -4   0   2 749.004 59.6739   1
  -4   0   2 704.830 59.6614   5
   4   0  -2 742.672 59.5792   7
   4   0  -2 792.033 59.6550   2
   2   0  -2 1028.98 80.2329   1
   2   0  -2 1018.86 80.2300   4
  -2   0   2 912.851 80.2308   5
   2   0  -2 989.064 80.1770   7
   2   0  -2 1111.98 80.2151   2
  -2   0   2 1037.99 80.2394   4
  -2   0   2 969.746 80.1993   2
   2   0  -2 961.215 80.2337   5
  -2   0   2 1039.41 80.2238   1
  -2   0  -2 1863.15 158.161   5
   2   0   2 1883.69 158.150   3
  -2   0  -2 1946.96 158.163   3
  -2   0  -2 1778.37 158.124   7
   2   0   2 1987.27 158.163   5
  -2   0  -2 2333.62 158.206   2
   2   0   2 1903.92 158.154   7
   2   0   2 2230.60 158.171   1
   4   0   2 6.58732 1.11203   3
   4   0   2 4.57038 1.12361   5
  -4   0  -2 4.84437 1.23696   5
  -4   0  -2 7.08677 1.25569   3
   4   0   2 7.92501 1.49056   2
   4   0   2 6.43133 1.24531   7
  -4   0  -2 4.84395 1.14126   7
  -4   0  -2 8.58770 1.44025   1
   6   0   2 826.195 64.2659   7
  -6   0  -2 787.570 64.3149   1
  -6   0  -2 765.057 64.3037   5
  -6   0  -2 789.277 64.3612   3
   6   0   2 858.832 64.3372   2
  -8   0  -2 356.935 30.3475   1
   8   0   2 393.758 30.1933   7
   8   0   2 388.310 30.3227   2
  -8   0  -2 356.055 30.2930   5
 -10   0  -2 251.235 22.2230   5
  10   0   2 283.278 22.4273   2
 -10   0  -2 281.016 22.4526   1
 -14   0  -2 180.922 15.9462   1
  14   0   2 197.049 15.9171   2
 -14   0  -2 179.364 15.6741   5
 -14   0  -2 169.176 15.8992   4
  14   0   2 175.773 15.3631   7
 -16   0  -2 28.5441 4.68977   5
 -16   0  -2 10.3087 4.50522   4
  16   0   2 18.7157 3.96271   7
  16   0   2 19.4576 4.40651   2
 -16   0  -2 20.4449 4.80783   1
  18   0   2 53.3345 7.40212   2
  18   0   2 46.0017 6.60203   7
 -18   0  -2 61.2795 7.71515   1
 -18   0  -2 66.1774 7.57481   5
 -18   0  -2 57.9344 7.62441   4
  20   0   2 8.31492 4.56926   7
 -20   0  -2 15.2624 5.55441   4
  20   0   2 16.3734 5.67837   2
 -20   0  -2 16.7462 5.75987   1
 -21  -1   2 2.34952 4.95874   4
 -21  -1   2 9.84542 5.74216   1
  21  -1  -2 -1.5950 4.09414   7
 -21   1   2 -1.9708 4.64303   4
 -21   1   2 -0.1316 5.11549   1
  21   1  -2 4.33906 4.24541   7
 -19  -1   2 -1.0525 4.01937   4
 -19  -1   2 4.63971 4.61156   1
  19  -1  -2 3.05275 4.47939   2
  19  -1  -2 5.91402 3.70746   7
  19   1  -2 2.03259 3.59225   7
 -19   1   2 7.44495 4.81346   5
 -19   1   2 1.82082 4.13245   4
 -19   1   2 -1.4929 4.34530   1
 -17  -1   2 0.15197 3.49770   5
 -17  -1   2 8.47252 4.25568   1
  17  -1  -2 5.60566 3.86937   2
  17  -1  -2 8.37831 3.31534   7
 -17  -1   2 2.64950 3.93086   4
 -17   1   2 3.34176 3.91360   5
  17   1  -2 2.62518 3.73558   2
 -17   1   2 0.41603 3.63349   4
 -17   1   2 2.90020 4.05479   1
  17   1  -2 5.43803 3.27037   7
 -15  -1   2 4.16042 3.10769   5
  15  -1  -2 1.38168 3.14255   2
  15  -1  -2 -0.2370 2.62777   7
 -15  -1   2 7.70119 3.70377   1
 -15  -1   2 1.09585 3.34561   4
 -15   1   2 2.04076 3.35913   1
  15   1  -2 1.88768 2.64125   7
 -15   1   2 2.75584 3.31203   5
 -15   1   2 3.83734 3.10946   4
  15   1  -2 4.22905 3.27834   2
  13  -1  -2 56.7343 5.81288   2
 -13  -1   2 61.7710 5.60796   5
 -13  -1   2 37.9192 5.55388   4
 -13  -1   2 54.6356 5.92870   1
  13   1  -2 46.0889 5.09990   7
 -13   1   2 50.5395 5.69327   4
 -13   1   2 48.6787 5.73230   5
  13   1  -2 58.5878 5.84672   2
 -13   1   2 34.8787 5.56662   1
 -11  -1   2 102.031 9.23470   1
  11  -1  -2 101.166 9.08887   2
  11  -1  -2 98.4152 8.65648   7
 -11  -1   2 89.6694 9.05075   4
  11   1  -2 102.448 9.11004   2
  11   1  -2 108.801 8.71579   7
 -11   1   2 95.1987 9.05623   4
 -11   1   2 97.4118 9.15674   1
   9  -1  -2 140.307 11.7033   2
  -9  -1   2 127.225 11.5100   5
   9  -1  -2 150.885 11.4828   7
  -9  -1   2 120.993 11.7566   4
  -9  -1   2 138.091 11.8594   1
  -9   1   2 126.615 11.7298   1
   9   1  -2 135.429 11.3971   7
  -9   1   2 144.437 11.8309   5
  -9   1   2 133.137 11.7230   4
   9   1  -2 148.854 11.7094   2
   7  -1  -2 6.45996 1.85881   2
  -7  -1   2 8.83062 1.98664   1
  -7  -1   2 6.87170 1.63403   5
   7  -1  -2 8.82362 1.61906   7
  -7  -1   2 5.73705 1.95348   4
   7   1  -2 7.19508 1.81759   2
  -7   1   2 5.09601 1.78542   1
   7   1  -2 8.59746 1.54728   7
  -7   1   2 4.50632 1.80716   5
  -7   1   2 3.58889 1.72560   4
  -5  -1   2 281.260 23.0779   1
   5  -1  -2 301.017 22.9779   7
  -5  -1   2 273.229 22.8881   7
  -5  -1   2 257.450 22.9729   5
  -5  -1   2 280.084 23.1194   4
   5  -1  -2 307.937 23.0949   2
  -5   1   2 287.418 23.1799   5
  -5   1   2 298.098 23.0739   1
  -5   1   2 305.099 23.1006   4
   5   1  -2 263.961 23.0013   5
   5   1  -2 280.288 22.9453   7
   5   1  -2 285.323 23.0594   2
  -5   1   2 304.202 22.9479   7
  -3  -1   2 499.704 41.8755   7
   3  -1  -2 565.833 41.9324   7
  -3  -1   2 478.078 41.9058   5
   3  -1  -2 560.773 42.0793   5
  -3  -1   2 525.235 42.0041   4
  -3  -1   2 498.957 41.9562   1
   3   1  -2 525.042 41.9425   2
   3   1  -2 517.371 41.8865   7
  -3   1   2 546.564 41.9183   7
  -3   1   2 531.483 42.0705   5
   3   1  -2 536.158 42.0202   4
  -3   1   2 571.575 41.9771   4
   3   1  -2 484.985 41.9185   5
   1  -1  -2 80.5545 6.22941   5
  -1  -1   2 70.4813 6.12540   1
  -1  -1   2 65.8119 6.13461   6
  -1  -1   2 80.5400 6.20003   4
   1  -1  -2 79.5963 6.13622   3
   1   1  -2 76.4789 6.19350   4
   1   1  -2 65.0634 6.11268   1
   1   1  -2 80.8842 6.15972   6
  -1   1   2 82.6340 6.13616   3
  -1   1   2 83.5693 6.24418   5
   1   1  -2 80.7908 6.12424   2
   1   1  -2 74.9028 6.12698   7
  -1  -1  -2 9.16041 0.91840   7
   1  -1   2 12.4130 1.07596   5
  -1   1  -2 10.2816 0.96572   7
  -1   1  -2 10.9087 0.89623   3
   1   1   2 9.83042 0.97666   7
   1   1   2 7.82000 0.97613   3
  -1   1  -2 10.2989 1.07234   5
   1   1   2 8.14203 0.93131   1
  -3  -1  -2 267.855 24.0297   5
   3  -1   2 330.637 24.2188   5
   3  -1   2 290.883 24.0383   3
   3  -1   2 325.682 24.1257   7
  -3  -1  -2 281.332 24.0380   7
  -3  -1  -2 290.025 24.1564   3
  -3   1  -2 325.890 24.1823   1
   3   1   2 288.934 24.0805   7
   3   1   2 280.450 24.0326   5
   3   1   2 264.755 24.1059   3
  -3   1  -2 298.205 24.1969   5
  -3   1  -2 316.867 24.0633   3
   3   1   2 356.101 24.1976   2
  -3   1  -2 303.642 24.0870   7
  -5  -1  -2 489.251 41.0358   1
  -5  -1  -2 459.727 40.9721   5
  -5  -1  -2 486.819 41.0759   3
   5  -1   2 572.316 41.1117   2
   5  -1   2 504.683 40.9770   3
   5  -1   2 539.990 41.0602   7
   5   1   2 548.334 41.0957   2
  -5   1  -2 501.601 41.1580   5
  -5   1  -2 547.997 41.1635   1
   5   1   2 484.949 41.0015   7
  -5   1  -2 543.613 41.0466   3
   5   1   2 483.883 40.9763   5
   7  -1   2 3.47481 1.97857   2
  -7  -1  -2 7.51407 1.71402   5
  -7  -1  -2 8.23628 2.01657   1
   7  -1   2 10.2698 1.88427   7
  -7   1  -2 8.67534 2.08877   5
   7   1   2 3.98246 1.67090   7
  -7   1  -2 3.09779 2.14499   1
   7   1   2 7.75599 2.00188   2
  -9  -1  -2 259.007 21.1937   1
  -9  -1  -2 240.182 20.9730   5
   9  -1   2 272.003 20.9370   7
   9  -1   2 267.028 21.1378   2
  -9   1  -2 252.540 21.1450   5
   9   1   2 249.410 21.1172   2
   9   1   2 262.077 20.9381   7
  -9   1  -2 248.316 21.1881   1
 -11  -1  -2 35.1524 4.24453   1
  11  -1   2 32.5062 3.62963   7
  11  -1   2 26.9654 3.86288   2
  11   1   2 22.0346 3.77520   2
 -11   1  -2 29.8668 4.09036   1
  11   1   2 23.1747 3.44556   7
 -11   1  -2 25.1348 3.86628   5
  13  -1   2 132.967 11.1394   7
 -13  -1  -2 113.721 11.6060   4
 -13  -1  -2 127.600 11.6458   1
 -13  -1  -2 130.095 11.2604   5
  13  -1   2 128.387 11.5062   2
 -13   1  -2 129.981 11.5735   5
  13   1   2 122.636 11.0699   7
  13   1   2 134.622 11.5730   2
 -13   1  -2 128.098 11.6317   4
 -13   1  -2 113.142 11.5062   1
 -15  -1  -2 14.4172 4.34623   4
 -15  -1  -2 24.3432 4.82003   1
 -15  -1  -2 17.5645 3.99211   5
  15  -1   2 19.2661 3.74008   7
  15  -1   2 19.0960 4.17299   2
 -15   1  -2 21.7678 4.54144   1
  15   1   2 26.1248 4.55101   2
 -15   1  -2 19.2451 4.34050   4
 -15   1  -2 19.2675 4.39002   5
  15   1   2 17.5394 3.70910   7
  17  -1   2 62.8072 6.92736   7
 -17  -1  -2 49.1849 7.59452   1
  17  -1   2 60.0307 7.49067   2
 -17  -1  -2 62.6928 7.31515   5
 -17  -1  -2 58.9552 7.73423   4
 -17   1  -2 54.6150 7.54730   4
 -17   1  -2 77.6699 8.11813   1
  17   1   2 68.3557 6.93905   7
  17   1   2 59.3555 7.43910   2
 -17   1  -2 66.5100 7.69376   5
 -19  -1  -2 14.4292 5.63161   4
  19  -1   2 23.6679 5.63751   2
  19  -1   2 27.1325 5.04362   7
 -19  -1  -2 33.4272 6.33540   1
  19   1   2 28.3633 5.06828   7
 -19   1  -2 31.9900 6.03219   5
 -19   1  -2 25.0857 5.59321   4
 -19   1  -2 26.0476 6.13233   1
  19   1   2 21.0148 5.85247   2
  21  -1   2 9.73414 5.89453   2
  21  -1   2 13.2865 4.90718   7
 -21  -1  -2 8.65904 5.88600   1
 -21  -1  -2 8.74297 5.64809   4
 -21   1  -2 10.1070 5.50843   4
 -21   1  -2 17.7456 6.26571   1
  21   1   2 1.84264 4.54994   7
  20  -2  -2 -1.0773 3.74742   7
 -20  -2   2 1.26516 4.77017   4
  20  -2  -2 2.31703 4.69676   2
 -20  -2   2 2.77895 5.00982   1
 -20   2   2 7.49212 5.25998   5
  20   2  -2 5.02989 4.00776   7
 -20   2   2 2.65506 4.81241   1
 -20   2   2 0.26130 4.26625   4
  18  -2  -2 -1.6620 4.06430   2
 -18  -2   2 -3.0614 4.04564   1
 -18  -2   2 2.25830 4.23335   4
  18  -2  -2 -4.1138 3.23151   7
 -18   2   2 -0.2354 4.21058   5
 -18   2   2 -2.7477 4.02224   1
  18   2  -2 6.61848 3.42852   7
 -18   2   2 2.64002 3.93531   4
 -16  -2   2 5.78224 4.02573   1
 -16  -2   2 7.88094 3.42475   5
  16  -2  -2 14.3039 4.05725   2
  16  -2  -2 7.14118 3.18219   7
 -16  -2   2 2.27753 3.62015   4
  16   2  -2 7.21368 3.71231   2
  16   2  -2 8.58671 3.23783   7
 -16   2   2 6.76662 4.07573   5
 -16   2   2 14.4831 4.27092   1
 -16   2   2 3.43447 3.44891   4
 -14  -2   2 2.49954 2.53758   5
 -14  -2   2 2.35865 3.38628   1
  14  -2  -2 13.4954 3.40527   2
  14  -2  -2 7.07569 2.73074   7
 -14  -2   2 4.98650 3.35586   4
  14   2  -2 4.01535 3.14114   2
 -14   2   2 3.56048 2.98483   4
 -14   2   2 7.87662 3.47408   5
  14   2  -2 0.12433 2.40505   7
 -14   2   2 8.12868 3.38205   1
  12  -2  -2 2.18940 2.48021   2
 -12  -2   2 3.56517 2.15073   5
 -12  -2   2 -0.4472 2.70471   1
 -12  -2   2 -1.3610 2.47194   4
  12  -2  -2 0.05889 2.02691   7
  12   2  -2 -2.6288 2.35445   2
 -12   2   2 -2.3882 2.13131   4
 -12   2   2 5.22400 2.94405   5
 -12   2   2 6.87526 2.71173   1
  12   2  -2 0.42901 1.92586   7
 -10  -2   2 93.3786 9.08172   4
 -10  -2   2 98.9576 8.66715   5
  10  -2  -2 110.973 8.78988   7
 -10  -2   2 86.7776 9.03182   1
  10  -2  -2 113.991 9.12496   2
 -10   2   2 95.3048 8.91908   4
 -10   2   2 103.335 9.20514   5
  10   2  -2 99.1636 8.64642   7
 -10   2   2 100.426 9.08042   1
  10   2  -2 101.709 9.03429   2
  -8  -2   2 3.16515 1.54863   5
  -8  -2   2 -0.7875 1.97994   1
   8  -2  -2 -0.6241 1.66345   7
   8  -2  -2 0.87550 1.85266   2
  -8  -2   2 1.32899 2.12739   4
  -8   2   2 3.89895 1.95555   4
   8   2  -2 2.46640 1.56920   7
  -8   2   2 2.48229 2.04412   1
  -8   2   2 4.58091 2.28905   5
   8   2  -2 5.55802 2.00731   2
   6  -2  -2 6.56860 1.62345   2
  -6  -2   2 2.55370 1.56165   1
  -6  -2   2 5.17041 1.29453   5
  -6  -2   2 9.62051 1.90040   4
   6  -2  -2 7.26762 1.47938   7
   6   2  -2 7.42866 1.58375   2
  -6   2   2 13.1697 1.83690   1
  -6   2   2 4.52824 1.78640   5
   6   2  -2 7.54117 1.31793   5
   6   2  -2 9.41953 1.43296   7
  -4  -2   2 130.255 10.6398   4
   4  -2  -2 148.201 10.7405   2
  -4  -2   2 118.555 10.4771   5
  -4  -2   2 128.219 10.4714   7
  -4  -2   2 108.209 10.5605   1
  -4   2   2 141.462 10.5796   7
  -4   2   2 131.208 10.6587   1
   4   2  -2 128.167 10.5027   7
   4   2  -2 143.414 10.6228   2
  -4   2   2 140.267 10.8668   5
   4   2  -2 118.580 10.4795   5
   2  -2  -2 81.3252 6.52967   3
   2  -2  -2 87.3123 6.84416   5
  -2  -2   2 73.9455 6.58342   7
  -2  -2   2 75.9342 6.73142   4
  -2  -2   2 73.8436 6.64161   6
   2  -2  -2 94.4720 6.76218   2
   2   2  -2 79.2700 6.73852   4
   2   2  -2 76.2773 6.60567   7
   2   2  -2 77.9564 6.64957   6
  -2   2   2 87.3168 6.85207   5
  -2   2   2 89.6906 6.53816   3
   0  -2   2 -0.0787 0.30482   2
   0  -2   2 0.08888 0.56582   5
   0  -2   2 -0.8271 0.59799   4
   0  -2  -2 -0.5007 0.50256   6
   0  -2  -2 0.21573 0.48639   7
   0  -2  -2 0.27148 0.44837   4
   0  -2   2 -0.6224 0.61325   6
   0  -2  -2 -0.0031 0.53765   1
   0   2  -2 -0.3137 0.50517   6
   0   2   2 -0.0329 0.43170   6
   0   2  -2 0.00717 0.28160   2
   0   2  -2 0.38365 0.31446   2
   0   2  -2 -0.1638 0.54448   4
   0   2   2 -0.2207 0.51722   5
   0   2  -2 -0.1089 0.65050   5
   0   2   2 -0.2522 0.54602   2
   0   2   2 0.76156 0.57620   7
   0   2   2 0.25186 0.50192   3
   2  -2   2 99.3416 7.80986   2
  -2  -2  -2 88.9142 7.72645   7
  -2  -2  -2 84.5337 7.74686   1
   2  -2   2 103.152 7.94266   5
  -2   2  -2 97.1423 7.81246   7
  -2   2  -2 97.7023 7.64262   3
   2   2   2 83.4896 7.83716   3
  -2   2  -2 101.216 7.82360   1
   2   2   2 96.5681 7.78879   2
   2   2   2 97.6889 7.78123   7
  -2   2  -2 100.337 7.97104   5
   4  -2   2 220.631 16.3141   2
  -4  -2  -2 186.714 16.0459   5
   4  -2   2 209.274 16.2473   7
  -4  -2  -2 191.817 16.1998   1
   4  -2   2 178.937 16.0493   3
  -4  -2  -2 189.277 16.3113   3
  -4   2  -2 207.453 16.0963   3
  -4   2  -2 203.732 16.3102   1
   4   2   2 209.473 16.2023   7
  -4   2  -2 211.361 16.4100   5
   4   2   2 192.434 16.0517   5
   4   2   2 210.095 16.2704   2
   6  -2   2 128.164 9.52817   2
  -6  -2  -2 108.242 9.43114   1
   6  -2   2 126.457 9.44517   7
   6  -2   2 108.408 9.18460   3
  -6  -2  -2 100.140 9.20217   5
   6   2   2 104.741 9.20427   5
  -6   2  -2 117.316 9.65554   5
   6   2   2 110.845 9.35011   7
  -6   2  -2 125.462 9.53276   1
   6   2   2 101.902 9.42236   2
   8  -2   2 37.1208 3.58865   2
   8  -2   2 24.2764 3.14032   7
  -8  -2  -2 21.7604 2.83211   5
  -8  -2  -2 26.5135 3.70303   4
  -8  -2  -2 21.7162 3.33456   1
  -8   2  -2 21.5352 3.39187   5
  -8   2  -2 25.6401 3.42479   1
   8   2   2 31.4306 3.47534   2
 -10  -2  -2 7.83722 2.13923   5
 -10  -2  -2 9.25468 2.82282   1
  10  -2   2 12.3093 2.72131   2
 -10  -2  -2 7.98510 2.96076   4
  10  -2   2 10.5860 2.46513   7
 -10   2  -2 13.9088 2.95596   1
  10   2   2 4.86429 2.53199   2
  10   2   2 14.6367 2.48531   7
 -10   2  -2 9.64740 2.82186   5
  12  -2   2 10.9255 2.84683   7
 -12  -2  -2 11.5129 3.40593   1
 -12  -2  -2 13.7843 3.41828   4
 -12  -2  -2 13.1314 2.73727   5
  12  -2   2 15.9882 3.26274   2
 -12   2  -2 14.8114 3.47591   5
  12   2   2 18.8159 3.33271   2
 -12   2  -2 13.2080 3.31851   1
  12   2   2 12.8331 2.79508   7
 -14  -2  -2 8.60072 3.71770   1
 -14  -2  -2 11.0250 3.89923   4
  14  -2   2 12.1863 3.50327   2
  14  -2   2 12.7047 3.09743   7
 -14  -2  -2 12.9592 3.15931   5
 -14   2  -2 4.97274 3.34988   4
 -14   2  -2 8.65931 3.61854   5
  14   2   2 8.76725 3.09973   7
  14   2   2 3.97343 3.34194   2
 -14   2  -2 9.41180 3.69200   1
 -16  -2  -2 7.73725 3.37438   5
  16  -2   2 4.20110 3.37335   7
  16  -2   2 9.95425 3.77679   2
 -16  -2  -2 4.99654 4.11937   4
 -16  -2  -2 8.38093 4.41750   1
 -16   2  -2 10.1550 4.30230   1
  16   2   2 -2.0042 3.56066   2
 -16   2  -2 2.80225 3.92795   5
  16   2   2 5.74750 3.34051   7
 -16   2  -2 1.59901 3.48505   4
  18  -2   2 4.01751 4.33939   2
 -18  -2  -2 5.07813 4.60645   1
 -18  -2  -2 4.21240 4.59708   4
  18  -2   2 1.87831 3.60452   7
 -18   2  -2 3.45666 4.56128   1
 -18   2  -2 2.94849 4.49669   5
 -18   2  -2 -2.8916 4.01992   4
  18   2   2 2.01157 3.71095   7
  20  -2   2 5.49879 4.92635   2
 -20  -2  -2 9.11636 5.60624   4
 -20  -2  -2 -1.1179 5.20466   1
  20  -2   2 8.22197 4.47144   7
 -20   2  -2 7.58125 5.36710   5
 -20   2  -2 5.58824 5.40891   1
  20   2   2 4.39557 4.33628   7
 -20   2  -2 5.38482 4.88943   4
 -21  -3   2 3.80783 5.43979   1
 -21  -3   2 1.85016 5.40080   4
  21  -3  -2 1.42840 5.05843   2
 -21   3   2 5.78305 5.48057   1
  21   3  -2 3.11137 4.58554   7
 -21   3   2 8.08827 5.71406   2
 -21   3   2 3.40330 4.80796   4
 -21   3   2 3.32353 5.65317   5
  19  -3  -2 43.6508 5.95443   7
 -19  -3   2 40.2320 6.96935   1
  19  -3  -2 51.9167 6.82891   2
 -19   3   2 42.5135 7.02376   5
 -19   3   2 41.8276 6.76119   1
 -19   3   2 32.0846 6.02111   4
 -17  -3   2 3.55751 4.12118   4
 -17  -3   2 -4.9110 3.81607   1
  17  -3  -2 -3.9667 3.54038   2
  17  -3  -2 0.76339 3.17767   7
 -17   3   2 0.50211 3.76966   1
 -17   3   2 0.36962 3.37316   4
 -17   3   2 1.11098 4.01537   5
  17   3  -2 -2.9664 3.09700   7
 -15  -3   2 19.4205 3.54489   5
  15  -3  -2 18.0457 4.14320   2
 -15  -3   2 18.6526 4.35421   4
  15  -3  -2 17.7622 3.48009   7
 -15  -3   2 13.1151 4.22132   1
  15   3  -2 25.9948 4.34365   2
 -15   3   2 13.7621 4.21439   5
 -15   3   2 17.2268 3.80082   4
  15   3  -2 16.8610 3.49921   7
 -15   3   2 8.72352 3.80335   1
 -13  -3   2 4.38444 3.22716   4
 -13  -3   2 1.37249 2.20815   5
  13  -3  -2 0.25570 2.79092   2
  13  -3  -2 4.49777 2.45007   7
 -13  -3   2 3.59794 3.07660   1
 -13   3   2 -0.8817 2.87215   5
  13   3  -2 1.90250 2.27365   7
 -13   3   2 1.50727 2.49081   4
 -13   3   2 6.08234 3.07842   1
  13   3  -2 6.26591 2.92613   2
  11  -3  -2 103.390 9.47567   7
 -11  -3   2 107.008 10.0305   4
  11  -3  -2 106.383 9.82359   2
 -11  -3   2 107.903 9.38202   5
 -11  -3   2 106.985 9.85140   1
 -11   3   2 105.515 10.0953   5
  11   3  -2 112.099 9.49076   7
 -11   3   2 115.291 9.90271   1
 -11   3   2 112.835 9.75681   4
  11   3  -2 119.633 9.87971   2
   9  -3  -2 66.0220 6.43844   2
  -9  -3   2 57.5543 6.57225   4
   9  -3  -2 65.3131 6.16057   7
  -9  -3   2 69.4751 6.57819   1
  -9  -3   2 66.4210 5.95362   5
  -9   3   2 73.2840 6.53890   1
  -9   3   2 72.9562 6.81235   5
   9   3  -2 69.2055 6.15146   7
   9   3  -2 66.7488 6.40022   2
  -9   3   2 73.5772 6.37347   4
  -7  -3   2 64.0159 5.69102   5
  -7  -3   2 58.5801 6.06265   1
   7  -3  -2 80.0426 5.75780   3
   7  -3  -2 68.5795 6.13144   2
   7   3  -2 64.1021 5.76404   5
  -7   3   2 64.4501 6.36690   5
  -7   3   2 65.9335 6.11844   1
   7   3  -2 68.7787 5.84428   7
   7   3  -2 63.8158 6.04355   2
  -5  -3   2 35.8040 3.14596   5
   5  -3  -2 40.7270 3.08896   3
  -5  -3   2 35.5874 3.59679   4
  -5  -3   2 35.0211 3.34500   2
  -5  -3   2 33.0997 3.40635   1
   5  -3  -2 42.3180 3.59536   2
   5   3  -2 36.1576 3.18487   5
  -5   3   2 39.6125 3.81113   5
   5   3  -2 27.9305 3.33988   2
   5   3  -2 36.6685 3.34621   7
  -5   3   2 39.6072 3.56988   2
  -3  -3   2 436.654 37.6410   1
  -3  -3   2 454.715 37.7821   4
  -3  -3   2 438.975 37.6223   7
   3   3  -2 506.017 37.6795   2
  -3   3   2 523.891 37.7722   2
   3   3  -2 433.273 37.6212   5
   3   3  -2 460.959 37.6427   7
  -3   3   2 530.548 38.0039   5
   1  -3  -2 42.8040 3.13817   4
   1  -3  -2 40.2039 3.30287   6
  -1  -3   2 37.0200 3.32037   6
  -1  -3   2 35.8139 3.25254   7
   1  -3  -2 41.8470 3.45297   5
  -1  -3   2 35.9149 3.36226   4
   1  -3  -2 37.7836 3.21474   3
  -1  -3   2 32.9853 3.13089   2
   1   3  -2 38.2822 3.13794   2
  -1   3   2 41.1986 3.22029   3
  -1   3   2 44.0543 3.53811   5
  -1   3   2 40.6055 3.35175   2
  -1   3   2 39.7238 3.34889   7
   1   3  -2 35.8077 3.34930   4
  -1   3   2 34.0979 3.26125   6
   1   3  -2 33.3151 3.24248   7
   1   3  -2 37.9266 3.33870   6
   1   3  -2 38.6813 3.32463   5
  -1  -3  -2 137.308 11.0926   7
   1  -3   2 148.346 11.1511   6
   1  -3   2 151.997 11.2844   5
  -1  -3  -2 116.051 11.0583   1
  -1  -3  -2 127.801 11.0572   6
  -1  -3  -2 132.059 11.0456   5
  -1  -3  -2 124.056 11.1185   4
  -1  -3  -2 132.913 11.1812   3
   1  -3   2 152.312 11.0917   4
  -1   3  -2 149.916 11.1726   6
   1   3   2 135.343 11.1363   7
  -1   3  -2 141.827 11.0510   2
   1   3   2 133.609 11.1009   2
  -1   3  -2 143.604 11.0899   4
   1   3   2 132.114 11.0707   6
   1   3   2 123.132 11.0594   5
  -1   3  -2 160.594 11.3257   5
  -3  -3  -2 25.5959 2.87488   4
   3  -3   2 32.7101 2.80594   1
   3  -3   2 26.5401 2.66502   2
  -3  -3  -2 28.5573 2.66677   1
  -3  -3  -2 23.3141 2.56973   2
  -3  -3  -2 22.8279 2.83060   3
  -3   3  -2 34.2386 2.75293   1
   3   3   2 29.4038 2.71529   7
   3   3   2 27.7004 2.72334   2
  -3   3  -2 34.4779 3.08338   5
  -5  -3  -2 186.030 15.7644   1
  -5  -3  -2 189.142 15.9846   3
  -5  -3  -2 183.592 15.9768   4
   5  -3   2 207.718 15.9124   2
   5  -3   2 205.391 15.5841   3
  -5  -3  -2 180.340 15.5309   5
   5   3   2 190.060 15.8182   2
   5   3   2 185.689 15.5642   5
   5   3   2 205.769 15.8094   7
  -5   3  -2 201.393 15.9005   1
  -5   3  -2 207.349 16.1428   5
   7  -3   2 455.285 36.1014   2
  -7  -3  -2 446.934 36.0107   1
  -7  -3  -2 402.803 35.7432   5
   7  -3   2 479.798 36.0562   7
   7  -3   2 443.622 35.7831   3
  -7  -3  -2 418.038 36.2245   4
   7   3   2 450.188 35.9712   7
   7   3   2 438.447 35.7928   5
  -7   3  -2 465.536 36.1530   1
  -7   3  -2 446.725 36.3334   5
   7   3   2 483.024 36.0898   2
  -9  -3  -2 3.71173 2.61550   4
   9  -3   2 10.5299 2.32359   7
   9  -3   2 10.6046 2.34167   2
  -9  -3  -2 3.03758 1.62687   5
  -9  -3  -2 5.22989 2.34913   1
  -9   3  -2 5.81570 2.43632   1
  -9   3  -2 5.26456 2.59012   5
   9   3   2 10.6751 2.21577   7
   9   3   2 6.59823 2.33072   2
 -11  -3  -2 58.7593 6.90160   4
 -11  -3  -2 65.3698 6.12465   5
 -11  -3  -2 63.4954 6.74807   1
  11  -3   2 71.5483 6.52418   7
  11  -3   2 71.3728 6.76699   2
 -11   3  -2 72.4143 7.06727   5
  11   3   2 67.4066 6.40038   7
 -11   3  -2 72.7640 6.88002   1
  11   3   2 65.4676 6.69920   2
  13  -3   2 5.73986 2.80321   7
 -13  -3  -2 6.77121 3.51182   1
  13  -3   2 14.3878 3.33004   2
 -13  -3  -2 8.02797 2.39161   5
 -13  -3  -2 3.00229 3.49192   4
 -13   3  -2 6.34648 3.44373   5
 -13   3  -2 4.39087 3.31234   1
  13   3   2 11.1153 2.89241   7
  13   3   2 6.31922 3.06622   2
  15  -3   2 29.0101 4.64604   7
 -15  -3  -2 32.7230 5.54024   1
 -15  -3  -2 35.9675 5.62989   4
 -15  -3  -2 35.1459 4.50723   5
  15  -3   2 35.1330 5.20183   2
  15   3   2 31.7200 5.26357   2
 -15   3  -2 35.9186 5.24290   4
 -15   3  -2 45.8700 5.69699   1
 -15   3  -2 42.1783 5.79940   5
  15   3   2 29.4420 4.65152   7
 -17  -3  -2 4.46320 4.47214   1
 -17  -3  -2 8.33302 4.65165   4
  17  -3   2 6.52709 3.94562   2
  17  -3   2 0.10136 3.31386   7
  17   3   2 -0.9324 3.44354   7
 -17   3  -2 -0.1906 4.17246   5
 -17   3  -2 6.17628 4.30054   1
 -17   3  -2 -4.7089 3.37581   4
  19  -3   2 21.0403 4.86588   7
 -19  -3  -2 28.6377 6.30614   4
  19  -3   2 20.8296 5.53312   2
 -19  -3  -2 29.7066 6.28811   1
  19   3   2 18.2008 4.84633   7
 -19   3  -2 22.4240 5.96270   5
 -19   3  -2 20.5558 5.35655   4
 -19   3  -2 28.1220 5.95885   1
 -21  -3  -2 3.14747 5.75750   1
  21  -3   2 1.53922 4.52080   7
  21  -3   2 -1.5061 4.98421   2
 -21  -3  -2 -1.4038 5.66840   4
 -21   3  -2 1.15435 5.04065   4
 -21   3  -2 -3.4049 5.42594   5
 -21   3  -2 4.44888 5.43645   1
  21   3   2 -5.8454 4.54530   7
 -20  -4   2 18.6453 5.99642   1
  20  -4  -2 22.3287 5.56607   2
 -20  -4   2 17.9758 6.03086   4
 -20   4   2 21.5894 5.44445   4
 -20   4   2 26.1093 6.44675   5
 -20   4   2 23.0407 5.96998   2
  20   4  -2 15.3902 4.82236   7
  18  -4  -2 40.1322 6.43019   2
 -18   4   2 39.9108 6.74664   1
 -18   4   2 48.6182 6.95249   2
  18   4  -2 52.0539 6.00491   7
 -18   4   2 44.3089 6.37259   4
 -18   4   2 56.2102 7.39024   5
 -16  -4   2 -0.8121 3.75923   4
 -16  -4   2 2.68558 3.86411   1
  16  -4  -2 2.09900 3.47345   2
 -16   4   2 4.26147 3.90896   5
 -16   4   2 2.37303 3.71045   2
 -16   4   2 6.53240 3.97247   1
 -16   4   2 4.63799 3.22641   4
  16   4  -2 -2.2904 2.83807   7
  14  -4  -2 7.94626 3.35744   2
 -14  -4   2 2.76408 3.51204   1
 -14  -4   2 7.13222 3.58589   4
 -14  -4   2 11.7405 2.63152   5
 -14   4   2 13.6081 3.28510   4
 -14   4   2 7.72960 3.90321   5
  14   4  -2 5.30469 2.84847   7
  14   4  -2 11.4096 3.49209   2
 -14   4   2 4.73601 3.30603   1
 -12  -4   2 77.7266 8.02651   4
 -12  -4   2 73.9084 7.85953   1
  12  -4  -2 93.5005 7.90911   2
 -12  -4   2 78.6368 7.09908   5
 -12   4   2 97.4783 8.01508   1
 -12   4   2 74.5978 7.56051   4
  12   4  -2 71.1230 7.30749   7
  12   4  -2 77.3074 7.69310   2
 -12   4   2 87.8833 8.36014   5
 -10  -4   2 161.918 14.2503   5
  10  -4  -2 166.537 14.7774   2
 -10  -4   2 158.653 14.9082   4
 -10  -4   2 172.648 14.7993   1
 -10   4   2 192.527 14.7083   4
 -10   4   2 176.366 14.8366   1
 -10   4   2 185.200 15.2456   5
  10   4  -2 193.207 14.5918   7
  10   4  -2 168.675 14.7154   2
  -8  -4   2 79.2109 7.97668   4
   8  -4  -2 98.4022 7.85133   2
   8  -4  -2 99.0496 7.31512   3
  -8  -4   2 73.3280 7.71187   1
  -8  -4   2 81.8046 7.25024   5
  -8   4   2 89.4881 7.79267   1
   8   4  -2 77.5120 7.37703   5
   8   4  -2 88.4722 7.58935   7
  -8   4   2 93.3372 8.28866   5
  -8   4   2 90.5957 7.78883   2
   8   4  -2 92.6639 7.79163   2
  -6  -4   2 20.1030 2.22221   2
   6  -4  -2 14.5523 1.59804   3
  -6  -4   2 15.7751 2.61013   4
   6  -4  -2 19.1757 2.40574   2
   6  -4  -2 21.3600 1.72953   3
  -6   4   2 20.0371 2.90503   5
  -6   4   2 20.0559 2.42576   2
   6   4  -2 16.5521 2.21295   7
   6   4  -2 12.5123 1.78735   5
  -4  -4   2 77.8747 6.65382   4
  -4  -4   2 71.1785 6.34897   1
   4   4  -2 71.2079 6.23937   5
   4   4  -2 75.8602 6.32333   7
  -4   4   2 86.1116 6.88742   5
  -4   4   2 81.0672 6.54205   2
   4   4  -2 75.7148 6.36686   2
   2  -4  -2 654.709 49.5855   3
  -2  -4   2 547.126 49.5623   2
  -2  -4   2 596.705 49.5631   1
  -2  -4   2 579.517 49.7186   4
   2  -4  -2 629.202 49.7007   2
  -2  -4   2 600.469 49.6632   6
   2  -4  -2 614.321 49.6761   6
   2   4  -2 619.992 49.6434   5
   2   4  -2 614.129 49.6628   7
  -2   4   2 615.006 49.7224   2
  -2   4   2 676.741 49.9311   5
  -2   4   2 701.693 49.5952   3
   2   4  -2 625.629 49.5941   2
   2   4  -2 653.371 49.8204   4
  -2   4   2 624.127 49.7102   6
   0  -4  -2 109.354 9.86497   5
   0  -4  -2 111.702 9.76947   1
   0  -4   2 125.634 9.83943   6
   0  -4   2 117.975 9.78716   4
   0  -4  -2 128.278 9.79513   4
   0  -4   2 123.300 9.71805   2
   0  -4  -2 123.030 9.81508   6
   0  -4   2 135.173 9.95283   5
   0   4   2 124.453 9.88923   7
   0   4  -2 125.025 9.73119   2
   0   4   2 126.273 9.81640   4
   0   4   2 122.768 9.84272   2
   0   4  -2 131.505 9.88650   7
   0   4   2 113.739 9.83042   6
   0   4  -2 130.470 9.98056   5
   0   4   2 103.919 9.78844   3
   0   4  -2 105.734 9.75814   4
   2  -4   2 94.2839 7.81412   6
  -2  -4  -2 88.1347 7.66653   5
  -2  -4  -2 92.9726 7.80364   6
  -2  -4  -2 86.0962 7.75080   1
  -2  -4  -2 95.5717 7.94988   4
  -2  -4  -2 78.9317 7.91600   3
  -2   4  -2 111.198 8.07938   5
  -2   4  -2 107.229 7.64775   3
   2   4   2 99.9424 7.89351   7
   2   4   2 84.9565 7.70406   5
  -2   4  -2 98.9578 7.80559   2
  -2   4  -2 100.254 7.78187   4
   2   4   2 99.5699 7.83071   2
  -4  -4  -2 220.294 19.7509   2
  -4  -4  -2 248.307 19.8290   1
  -4  -4  -2 232.090 20.0200   4
   4  -4   2 252.511 19.9070   2
  -4  -4  -2 239.260 20.0416   3
  -4   4  -2 250.834 19.8864   1
   4   4   2 253.855 19.8718   7
   4   4   2 250.650 19.8894   2
  -4   4  -2 271.581 20.2508   5
   6  -4   2 685.394 53.1640   2
  -6  -4  -2 633.106 53.2682   4
   6  -4   2 712.100 52.8256   3
  -6  -4  -2 597.886 53.0015   1
   6   4   2 659.588 53.0819   2
   6   4   2 648.906 53.0552   7
  -6   4  -2 719.941 53.4981   5
  -6   4  -2 651.825 53.1406   1
  -8  -4  -2 62.8273 5.55017   5
   8  -4   2 71.9406 6.24921   2
   8  -4   2 61.6745 5.55915   3
  -8  -4  -2 68.7277 6.18657   1
  -8  -4  -2 56.7412 6.50012   4
   8   4   2 67.7648 5.65877   5
   8   4   2 73.8914 6.13357   7
  -8   4  -2 67.2044 6.22906   1
  -8   4  -2 70.3376 6.66173   5
   8   4   2 67.2417 6.28967   2
 -10  -4  -2 41.5438 4.98435   1
 -10  -4  -2 39.6180 5.32332   4
  10  -4   2 51.3342 5.08806   2
 -10  -4  -2 43.3117 4.25315   5
 -10   4  -2 51.5592 5.13790   1
  10   4   2 46.1190 4.99870   2
  10   4   2 47.7113 4.82884   7
 -10   4  -2 54.5181 5.60551   5
 -12  -4  -2 9.23211 2.16413   5
  12  -4   2 12.9574 3.15573   2
  12  -4   2 7.77652 2.79611   7
 -12  -4  -2 8.61090 3.46351   4
  12   4   2 12.4506 3.21569   2
 -12   4  -2 12.7387 3.54101   5
  12   4   2 14.8856 2.89219   7
 -12   4  -2 19.1440 3.43414   1
  14  -4   2 92.7067 8.95020   2
 -14  -4  -2 92.1774 8.11817   5
  14  -4   2 79.2590 8.48817   7
 -14  -4  -2 79.3086 9.19577   4
 -14  -4  -2 93.6918 9.19566   1
 -14   4  -2 111.763 9.67615   5
 -14   4  -2 90.7016 9.08295   1
  14   4   2 90.2673 8.54412   7
  14   4   2 78.9555 8.82503   2
 -16  -4  -2 5.81418 4.39069   4
  16  -4   2 -3.2865 3.16907   7
 -16  -4  -2 -0.2063 3.84845   1
  16  -4   2 2.63048 3.50984   2
 -16   4  -2 -0.0599 3.73586   1
 -16   4  -2 1.51242 3.44063   4
  16   4   2 1.53587 3.28768   7
 -16   4  -2 0.45366 4.00769   5
 -18  -4  -2 11.5967 5.18426   1
  18  -4   2 14.6008 4.90364   2
 -18  -4  -2 14.0500 5.58258   4
 -18   4  -2 20.4101 4.94084   4
 -18   4  -2 27.6885 5.76639   5
 -18   4  -2 25.5351 5.40403   1
  18   4   2 12.8631 4.39030   7
  20  -4   2 4.14101 4.91117   2
 -20  -4  -2 1.24006 5.49667   4
 -20  -4  -2 -0.0769 5.27698   1
 -20   4  -2 -2.5354 5.26146   5
 -20   4  -2 2.28969 4.44703   4
  20   4   2 -1.7059 4.34667   7
 -20   4  -2 8.23668 5.24857   1
  21  -5  -2 0.82382 4.89838   2
 -21   5   2 -0.3668 5.31913   2
 -21   5   2 2.94912 6.02480   5
  19  -5  -2 -3.5650 4.14570   2
 -19  -5   2 0.63490 4.59371   1
 -19  -5   2 1.33411 4.90132   4
 -19   5   2 -0.3760 4.53648   2
 -19   5   2 -0.8803 4.93833   5
  19   5  -2 -2.7430 3.73113   7
  17  -5  -2 4.35095 3.88133   2
 -17  -5   2 5.36377 4.30713   1
 -17  -5   2 3.24328 4.37036   4
 -17   5   2 0.40816 3.27193   4
 -17   5   2 -0.1331 4.06876   5
  17   5  -2 4.45783 3.50370   7
 -17   5   2 5.06141 4.27977   2
 -15  -5   2 1.83353 3.65407   1
  15  -5  -2 3.92379 3.35058   2
 -15  -5   2 2.72902 3.87542   4
 -15   5   2 10.8893 3.29470   4
 -15   5   2 2.28552 3.63976   1
 -15   5   2 6.61930 3.66580   2
 -15   5   2 5.36963 4.19340   5
  15   5  -2 5.64527 3.13399   7
 -13  -5   2 70.8309 6.62484   5
 -13  -5   2 72.0673 7.67360   1
 -13  -5   2 66.5118 7.83058   4
  13  -5  -2 82.7685 7.63347   2
  13   5  -2 68.3642 7.50094   2
 -13   5   2 83.6769 7.77909   1
 -13   5   2 75.7777 7.30545   4
 -13   5   2 81.7971 8.25549   5
 -13   5   2 74.6290 7.64575   2
  13   5  -2 74.2210 7.15886   7
  11  -5  -2 7.59352 2.53914   2
 -11  -5   2 5.44976 1.56513   5
  11  -5  -2 2.92755 1.30310   3
 -11  -5   2 1.89236 2.49668   1
 -11  -5   2 1.61002 2.75166   4
 -11   5   2 3.09698 2.12329   4
 -11   5   2 8.78937 2.71902   2
 -11   5   2 0.71998 2.74861   5
  11   5  -2 1.06033 2.13803   7
  11   5  -2 5.01488 2.42105   2
   9  -5  -2 23.2999 2.28910   3
  -9  -5   2 14.2851 3.41592   4
  -9  -5   2 24.5008 2.44182   5
   9  -5  -2 26.7410 3.35029   2
  -9  -5   2 22.8800 3.33777   1
   9  -5  -2 29.4375 2.40676   3
   9   5  -2 24.0952 3.09076   7
   9   5  -2 21.1556 2.59057   5
  -9   5   2 25.7637 3.37117   2
  -9   5   2 22.3725 3.80260   5
   9   5  -2 20.8519 3.17255   2
   7  -5  -2 -2.4545 1.75269   2
  -7  -5   2 1.69989 1.45647   2
  -7  -5   2 3.03537 2.14966   4
  -7  -5   2 0.52619 1.70616   1
   7   5  -2 -0.8172 1.73378   7
  -7   5   2 -1.8037 2.18471   5
   7   5  -2 -0.1627 1.05267   5
  -7   5   2 4.50483 2.02880   2
   7   5  -2 1.97851 1.73912   2
  -5  -5   2 66.4788 6.09094   1
  -5  -5   2 72.4464 6.47812   4
  -5   5   2 86.6286 6.89028   5
  -5   5   2 70.4483 6.27389   2
   5   5  -2 67.2830 6.12448   2
   5   5  -2 72.0365 6.18357   7
   5   5  -2 68.7207 5.89595   5
  -3  -5   2 75.4457 6.56860   6
  -3  -5   2 70.9762 6.35292   2
  -3  -5   2 67.9539 6.61998   4
  -3  -5   2 75.6513 6.41105   1
   3  -5  -2 79.2790 6.58376   6
   3  -5  -2 95.0345 6.81687   2
   3  -5  -2 86.3907 6.33689   3
  -3   5   2 82.0011 6.99481   5
   3   5  -2 70.7247 6.44243   5
  -3   5   2 87.5287 6.32573   3
   3   5  -2 73.0224 6.57635   7
   3   5  -2 69.6523 6.40885   2
  -3   5   2 81.6134 6.31895   4
  -3   5   2 78.6714 6.65344   2
   1  -5  -2 4.48190 1.08294   3
   1  -5  -2 9.01306 1.05034   4
  -1  -5   2 6.92505 1.44701   6
   1  -5  -2 7.26326 1.30522   6
  -1  -5   2 8.45287 1.29929   5
  -1  -5   2 7.96112 1.39440   4
  -1  -5   2 6.31553 0.98652   1
  -1  -5   2 8.40378 1.01710   2
  -1   5   2 5.27743 1.00700   3
   1   5  -2 8.95996 1.39190   7
  -1   5   2 8.03830 1.04177   4
   1   5  -2 6.25535 1.38981   3
   1   5  -2 7.53968 1.00457   2
  -1   5   2 8.06075 1.54362   5
   1   5  -2 6.07954 1.29415   4
   1   5  -2 6.11947 1.30951   5
  -1   5   2 7.62477 1.28437   2
  -1   5   2 7.26977 1.35052   7
  -1  -5  -2 -1.0886 1.00496   3
  -1  -5  -2 -0.1493 0.76219   5
   1  -5   2 0.45858 1.10953   6
   1  -5   2 -1.3165 0.97337   4
  -1  -5  -2 -2.6301 0.88213   4
  -1  -5  -2 -0.9154 0.89385   1
  -1  -5  -2 -2.4468 1.00305   6
  -1   5  -2 -1.2003 0.78084   4
   1   5   2 0.37573 1.08049   7
  -1   5  -2 0.48416 0.78462   3
   1   5   2 0.08524 0.93689   2
  -1   5  -2 0.00095 1.23735   5
   1   5   2 0.17486 0.94601   4
  -1   5  -2 -1.3786 0.76811   2
   1   5   2 -0.6527 0.82215   5
   3  -5   2 175.820 13.1229   6
  -3  -5  -2 143.209 12.9520   1
  -3  -5  -2 145.320 13.1933   3
  -3  -5  -2 159.394 13.1793   4
  -3   5  -2 171.521 12.9743   4
  -3   5  -2 188.768 13.5003   5
   3   5   2 158.216 13.0899   7
  -3   5  -2 171.942 13.0506   2
   3   5   2 139.886 12.8488   5
   3   5   2 155.066 12.9977   2
  -5  -5  -2 14.3001 1.97414   2
  -5  -5  -2 16.0937 2.60255   4
  -5  -5  -2 16.9180 2.23091   1
   5   5   2 19.3149 2.35798   2
   5   5   2 14.0307 2.25388   7
   7  -5   2 127.108 11.2314   2
  -7  -5  -2 130.403 11.4874   4
  -7   5  -2 133.952 11.2276   1
  -7   5  -2 129.642 11.6954   5
   7   5   2 140.390 11.2113   7
  -9  -5  -2 1.63127 2.54423   4
  -9  -5  -2 2.45192 0.99990   5
   9  -5   2 4.87522 2.18063   2
   9  -5   2 1.12560 1.11820   3
  -9  -5  -2 5.37399 2.24176   1
   9   5   2 4.81073 2.17072   7
   9   5   2 0.69814 0.98608   5
  -9   5  -2 6.40142 2.30538   1
  -9   5  -2 3.81471 2.68876   5
   9   5   2 1.07071 2.06588   2
 -11  -5  -2 61.1251 5.29271   5
  11  -5   2 52.6778 6.12121   2
 -11  -5  -2 55.4501 6.20648   1
 -11  -5  -2 68.1139 6.77002   4
 -11   5  -2 66.5247 6.37307   1
  11   5   2 56.8259 5.56642   5
  11   5   2 66.0444 6.10235   7
 -11   5  -2 63.1821 6.83202   5
  11   5   2 64.9574 6.32607   2
  13  -5   2 7.30152 3.22694   2
 -13  -5  -2 8.83607 2.06068   5
 -13  -5  -2 0.02708 3.38651   4
 -13  -5  -2 9.29113 3.49104   1
 -13   5  -2 9.50115 3.34059   1
 -13   5  -2 9.69144 3.95564   5
  13   5   2 14.5653 3.45348   2
  13   5   2 7.19110 2.96260   7
 -15  -5  -2 31.6623 5.38646   1
 -15  -5  -2 35.0152 5.78180   4
  15  -5   2 22.0637 4.73248   2
 -15   5  -2 29.2816 4.69045   4
 -15   5  -2 22.0738 4.81239   1
  15   5   2 30.2382 4.60049   7
 -15   5  -2 34.5970 5.69662   5
 -17  -5  -2 24.4289 5.50807   1
  17  -5   2 28.5099 5.15449   2
 -17  -5  -2 24.9020 5.84324   4
 -17   5  -2 18.9570 4.64132   4
 -17   5  -2 26.3344 5.18293   1
  17   5   2 11.7908 4.33014   7
 -19  -5  -2 26.9935 6.51457   4
 -19  -5  -2 14.7091 5.79601   1
 -18  -6   2 29.4983 5.78280   1
 -18  -6   2 23.3084 5.94598   4
  18  -6  -2 27.3899 5.37986   2
  18   6  -2 20.6323 4.75485   7
 -18   6   2 23.8113 5.56671   2
 -16  -6   2 0.05968 4.10072   4
  16  -6  -2 5.03912 3.66551   2
 -16  -6   2 3.36295 4.01723   1
 -16   6   2 2.85806 4.26846   5
  16   6  -2 2.70395 3.29742   7
 -16   6   2 4.13345 3.20099   4
 -16   6   2 0.27163 3.77574   2
 -14  -6   2 11.5594 3.94260   1
 -14  -6   2 10.9789 4.09618   4
  14  -6  -2 19.4503 3.93253   2
 -14   6   2 20.1213 4.03764   2
 -14   6   2 20.6460 3.56115   4
 -14   6   2 19.7369 4.66165   5
  14   6  -2 9.43129 3.26357   7
 -12  -6   2 31.1073 3.24159   5
 -12  -6   2 22.1267 4.45866   1
  12  -6  -2 32.0849 3.12463   3
  12  -6  -2 36.2338 4.47245   2
 -12  -6   2 34.2134 4.94932   4
  12   6  -2 30.2803 4.52569   2
 -12   6   2 35.3712 4.54678   2
  12   6  -2 37.7080 4.25646   7
 -12   6   2 32.1314 5.19109   5
 -12   6   2 34.8706 4.05161   4
 -10  -6   2 66.5571 6.85937   1
  10  -6  -2 74.0618 6.88146   2
 -10  -6   2 75.3119 7.29781   4
  10  -6  -2 73.3421 5.93710   3
  10  -6  -2 75.2576 6.00164   3
 -10   6   2 70.7145 7.52592   5
  10   6  -2 67.4426 6.73022   2
 -10   6   2 78.4582 7.01071   2
  10   6  -2 67.8644 6.65508   7
  10   6  -2 65.8956 6.18160   5
  -8  -6   2 -1.5113 1.70662   1
   8  -6  -2 1.89171 1.96465   2
  -8  -6   2 1.05550 1.48011   2
  -8  -6   2 -0.8827 2.18624   4
   8   6  -2 -1.6758 1.69966   2
  -8   6   2 -0.8298 2.33567   5
  -8   6   2 -4.8655 1.59934   2
   8   6  -2 0.21894 1.03390   5
   8   6  -2 -1.8617 1.73843   7
  -6  -6   2 43.6259 4.59859   1
  -6  -6   2 54.5203 5.16588   4
   6  -6  -2 60.5750 4.82208   6
   6   6  -2 46.7350 4.30790   5
  -6   6   2 54.6519 5.53173   5
   6   6  -2 57.4321 4.78492   7
   6   6  -2 42.4765 4.59630   2
  -4  -6   2 458.386 39.4886   4
  -4  -6   2 423.423 39.1774   2
   4  -6  -2 514.674 39.3922   6
  -4  -6   2 484.230 39.2394   1
  -4   6   2 504.810 39.1682   4
   4   6  -2 505.072 39.2779   2
  -4   6   2 549.680 39.8728   5
   4   6  -2 496.858 39.3686   7
  -4   6   2 510.047 39.4691   2
   4   6  -2 477.611 39.2409   5
   2  -6  -2 439.953 32.6766   4
  -2  -6   2 400.115 32.6535   1
  -2  -6   2 383.037 32.6573   2
   2  -6  -2 397.218 32.8015   6
   2  -6  -2 435.602 32.7500   3
   2  -6  -2 414.129 32.8147   2
  -2  -6   2 411.122 32.8020   6
  -2  -6   2 393.094 32.8628   4
  -2   6   2 421.696 33.1374   5
   2   6  -2 390.098 32.8510   7
  -2   6   2 399.909 32.6783   3
   2   6  -2 391.813 32.8057   5
  -2   6   2 413.970 32.8768   2
  -2   6   2 444.329 32.6926   4
   2   6  -2 403.091 32.6981   2
  -2   6   2 415.075 32.9064   7
   0  -6  -2 10.1420 1.70018   3
   0  -6   2 12.8704 1.72363   4
   0  -6  -2 13.3694 1.73183   6
   0  -6   2 9.78023 1.37387   2
   0  -6   2 8.47099 1.79712   6
   0  -6  -2 11.8640 1.52592   4
   0  -6  -2 11.1371 1.53567   1
   0  -6   2 15.0474 1.46723   1
   0   6  -2 11.7549 1.42664   2
   0   6   2 8.16978 1.74693   5
   0   6  -2 10.4691 1.78557   7
   0   6  -2 11.5576 1.62213   3
   0   6  -2 8.35255 1.77700   5
   0   6  -2 10.2115 1.59238   4
   0   6   2 10.6556 1.55080   4
   0   6   2 7.49538 1.76635   7
   0   6   2 12.3000 1.62573   2
  -2  -6  -2 32.8091 3.48646   3
  -2  -6  -2 25.5561 2.94940   1
  -2  -6  -2 27.7101 2.90466   5
  -2  -6  -2 31.2086 3.11456   6
  -2  -6  -2 26.6157 3.19267   4
   2  -6   2 30.1824 3.22648   6
   2  -6   2 38.4023 3.11799   4
  -2   6  -2 32.2679 2.97584   4
  -2   6  -2 35.8978 2.87256   3
  -2   6  -2 36.7175 3.67783   5
   2   6   2 31.1750 3.03812   5
  -2   6  -2 35.0392 3.06048   2
   2   6   2 33.0704 3.10146   2
   2   6   2 33.2329 3.28138   7
  -4  -6  -2 262.954 23.8991   4
  -4  -6  -2 278.880 23.6780   1
   4  -6   2 339.740 23.8929   1
   4  -6   2 305.537 23.8338   6
  -4   6  -2 283.235 23.6485   4
  -4   6  -2 318.647 24.2997   5
   4   6   2 285.715 23.8154   7
   4   6   2 295.527 23.7792   2
  -4   6  -2 285.617 23.7725   2
  -6  -6  -2 39.8119 4.26175   2
   6  -6   2 55.6804 4.63955   2
   6  -6   2 53.6990 4.72960   6
  -6  -6  -2 51.0311 4.56713   1
  -6  -6  -2 46.1284 4.98278   4
  -6   6  -2 43.9527 4.53388   2
   6   6   2 41.7168 4.58856   2
   6   6   2 42.6324 4.61209   7
  -6   6  -2 52.2265 5.30737   5
  -8  -6  -2 11.1404 2.98239   4
  -8  -6  -2 10.1768 2.39775   1
   8  -6   2 15.5166 2.53894   2
  -8   6  -2 12.7416 2.48268   2
   8   6   2 9.01003 2.49809   2
   8   6   2 11.6185 2.51320   7
  -8   6  -2 14.6203 2.51776   1
 -10  -6  -2 26.8311 3.87859   1
  10  -6   2 29.7534 3.85481   2
 -10  -6  -2 30.6177 4.49582   4
 -10   6  -2 26.9385 3.86605   1
  10   6   2 31.2940 3.84697   7
 -10   6  -2 36.0393 4.08701   2
  10   6   2 30.5752 3.94024   2
 -10   6  -2 25.3461 4.44617   5
  12  -6   2 3.21629 2.71805   2
 -12  -6  -2 0.98545 2.86291   1
 -12  -6  -2 4.32676 3.57570   4
  12   6   2 -1.9306 2.70046   7
 -12   6  -2 4.14581 3.45361   5
  12   6   2 -0.7651 2.76441   2
 -12   6  -2 -0.2181 2.66867   1
 -14  -6  -2 37.5235 6.31381   4
  14  -6   2 51.2668 5.81158   2
 -14  -6  -2 34.7712 5.74241   1
 -14   6  -2 48.2146 6.59034   5
 -14   6  -2 42.1586 5.78984   1
  14   6   2 56.5561 5.68387   7
 -16  -6  -2 -4.6560 4.11633   4
  16  -6   2 -2.3252 3.26560   2
 -16  -6  -2 0.38462 4.15007   1
 -16   6  -2 1.08410 3.88246   1
 -16   6  -2 -5.1152 3.43985   2
 -16   6  -2 0.00000 3.26426   4
  16   6   2 -0.5998 3.54226   7
 -16   6  -2 -2.3022 4.11292   5
 -18  -6  -2 5.00247 5.29000   4
 -18  -6  -2 7.50575 5.09367   1
  18   6   2 2.24975 4.21523   7
 -18   6  -2 3.64187 4.92858   5
 -20  -6  -2 -4.3480 5.69567   4
 -20  -6  -2 -2.2095 5.31899   1
  20   6   2 0.50459 4.88881   7
 -19  -7   2 47.4724 7.76231   4
 -19  -7   2 34.1552 6.83471   1
  19   7  -2 41.7797 6.27995   7
 -17  -7   2 1.98327 4.57501   4
  17  -7  -2 -0.8281 3.59566   2
 -17  -7   2 -1.9303 4.05266   1
 -17   7   2 1.41980 4.69759   5
 -17   7   2 0.68425 4.16947   2
  17   7  -2 -4.4092 3.46507   7
 -15  -7   2 89.3786 9.43307   4
 -15  -7   2 72.8222 8.85569   1
  15  -7  -2 93.7439 8.82631   2
 -15   7   2 80.5881 8.89909   2
  15   7  -2 87.1487 8.46966   7
 -15   7   2 89.7306 9.63087   5
 -13  -7   2 35.9412 5.62479   4
 -13  -7   2 33.5520 5.30517   1
  13  -7  -2 38.7221 5.11049   2
 -13   7   2 46.7529 5.42987   2
 -13   7   2 33.5418 5.91077   5
  13   7  -2 42.4491 4.95491   7
 -13   7   2 41.0797 4.66154   4
 -11  -7   2 360.947 31.0091   1
 -11  -7   2 330.122 31.2843   4
  11  -7  -2 373.963 31.1176   2
 -11   7   2 411.235 31.8940   5
 -11   7   2 386.383 31.1989   2
 -11   7   2 416.630 30.8863   4
  -9  -7   2 39.6667 4.06484   1
  -9  -7   2 29.9057 3.55338   2
  -9   7   2 36.5953 4.06800   2
  -9   7   2 36.1168 4.87084   5
   9   7  -2 32.4122 3.95903   7
   9   7  -2 30.4781 3.89674   2
  -7  -7   2 119.154 10.9692   1
  -7  -7   2 135.291 11.4748   4
   7  -7  -2 139.639 11.1374   6
  -7   7   2 138.469 11.2480   2
  -7   7   2 161.015 12.0910   5
   7   7  -2 131.812 11.0972   7
   7   7  -2 124.739 10.6725   5
   7   7  -2 126.239 11.0278   2
   7   7  -2 124.575 10.6794   5
  -5  -7   2 84.0232 6.89103   1
   5  -7  -2 87.9744 7.03067   6
  -5  -7   2 72.7668 7.28549   4
  -5  -7   2 77.7862 6.70822   2
  -5   7   2 79.7768 7.12117   2
  -5   7   2 88.4991 6.63674   4
   5   7  -2 82.5799 7.06877   7
   5   7  -2 75.8386 6.90372   2
  -5   7   2 83.6347 7.81408   5
   5   7  -2 72.4622 6.72973   5
   3  -7  -2 1322.79 104.436   6
  -3  -7   2 1240.25 104.409   6
  -3  -7   2 1287.83 104.503   4
  -3  -7   2 1182.30 104.259   2
   3  -7  -2 1356.65 104.476   2
  -3  -7   2 1308.39 104.274   1
   3   7  -2 1326.99 104.327   2
   3   7  -2 1307.19 104.396   5
  -3   7   2 1352.38 104.276   4
   3   7  -2 1295.50 104.489   7
  -3   7   2 1431.64 104.913   5
  -3   7   2 1302.63 104.504   2
  -3   7   2 1339.68 104.271   3
   1  -7  -2 117.022 10.6858   1
   1  -7  -2 140.064 10.5950   4
  -1  -7   2 133.222 10.7795   4
  -1  -7   2 132.941 10.5204   1
   1  -7  -2 122.276 10.7403   6
  -1  -7   2 128.877 10.5285   2
  -1  -7   2 141.300 10.8133   6
  -1   7   2 123.419 10.7286   2
  -1   7   2 127.079 11.0534   5
   1   7  -2 133.102 10.8684   7
   1   7  -2 122.919 10.8669   5
  -1   7   2 126.828 10.6319   4
  -1   7   2 127.829 10.8440   7
   1   7  -2 137.889 10.6044   2
  -1  -7  -2 15.1700 2.34732   6
   1  -7   2 21.1138 2.19283   2
  -1  -7  -2 18.7087 2.30079   4
   1  -7   2 23.6696 2.37311   4
  -1  -7  -2 17.9747 2.22487   1
   1  -7   2 14.9143 2.42833   6
   1   7   2 20.5908 2.31412   2
  -1   7  -2 25.3568 2.63551   7
   1   7   2 20.5103 2.60229   7
   1   7   2 15.8623 2.38865   5
  -1   7  -2 17.6875 2.13497   3
  -1   7  -2 16.1273 2.75149   5
  -1   7  -2 16.2432 2.05893   2
  -3  -7  -2 103.006 8.83273   6
   3  -7   2 118.996 8.96182   6
  -3  -7  -2 100.265 8.72903   1
  -3  -7  -2 94.1685 8.97375   4
  -3  -7  -2 99.0283 8.61774   5
   3   7   2 100.449 8.82904   2
  -3   7  -2 108.172 8.69789   4
  -3   7  -2 121.044 9.47969   5
   3   7   2 114.129 9.02138   7
   3   7   2 88.2211 8.66858   5
  -3   7  -2 103.163 8.50077   3
  -3   7  -2 103.047 8.80192   2
  -3   7  -2 117.405 8.51239   3
  -5  -7  -2 29.1924 3.32151   1
   5  -7   2 31.2564 3.51229   6
  -5  -7  -2 30.2490 3.70189   4
  -5   7  -2 39.6359 4.34813   5
  -5   7  -2 30.7971 3.35684   2
   5   7   2 27.0590 3.37772   2
  -5   7  -2 31.9953 3.09811   4
   5   7   2 30.9268 3.50284   7
   7  -7   2 338.453 25.6927   2
  -7  -7  -2 308.475 25.5692   1
  -7  -7  -2 283.159 25.4381   2
   7  -7   2 318.539 25.6585   6
  -7  -7  -2 296.604 25.8654   4
   7   7   2 309.207 25.7006   7
  -7   7  -2 359.341 26.4224   5
   7   7   2 304.832 25.6212   2
  -7   7  -2 329.936 25.7073   2
   9  -7   2 -5.3109 1.83263   2
  -9  -7  -2 -3.0345 2.07306   1
  -9  -7  -2 3.24505 2.81321   4
   9   7   2 -5.1956 1.94865   7
  -9   7  -2 0.64583 2.15326   2
   9   7   2 -2.2478 2.22785   2
  -9   7  -2 1.93139 3.03216   5
 -11  -7  -2 162.852 16.1314   4
  11  -7   2 189.226 15.8582   2
 -11  -7  -2 193.799 15.8881   1
 -11   7  -2 201.558 16.7367   5
 -11   7  -2 177.470 15.8763   2
  11   7   2 190.152 16.0145   2
 -13  -7  -2 -2.8862 3.57845   4
  13  -7   2 -2.9472 2.75833   2
 -13  -7  -2 -1.1656 3.14619   1
  13   7   2 -1.2604 2.91569   7
 -13   7  -2 2.10305 3.75042   5
 -13   7  -2 -0.9703 3.09888   2
  15  -7   2 56.4995 7.14368   2
 -15  -7  -2 74.8817 8.36952   4
 -15  -7  -2 60.8306 7.58648   1
  15   7   2 72.1008 7.25717   7
 -15   7  -2 62.2603 7.43308   2
 -15   7  -2 58.9559 8.13215   5
 -15   7  -2 68.3299 7.13681   4
 -17  -7  -2 9.24429 4.82638   1
  17  -7   2 10.3156 4.31758   2
 -17  -7  -2 -1.2373 4.83244   4
 -17   7  -2 7.89590 5.15443   5
  17   7   2 10.2031 4.34675   7
 -19  -7  -2 0.06021 5.50589   4
 -19  -7  -2 3.24714 5.40202   1
  19   7   2 3.37670 4.76342   7
 -18  -8   2 -3.5643 4.77670   4
 -18  -8   2 -0.1679 4.50071   1
  18   8  -2 -2.4804 4.04482   7
 -18   8   2 1.67393 5.00170   5
 -16  -8   2 -2.4506 4.14093   4
 -16  -8   2 -1.2077 3.95572   1
  16   8  -2 -0.2832 3.52598   7
 -16   8   2 0.22787 4.49447   5
 -14  -8   2 14.5192 4.77253   4
 -14  -8   2 15.3268 4.25554   1
 -14   8   2 20.5360 5.19485   5
 -14   8   2 22.2000 4.38190   2
 -12  -8   2 9.50526 3.39896   1
 -12  -8   2 10.9723 4.10141   4
 -12   8   2 16.8726 3.58123   2
  12   8  -2 9.60202 3.33485   7
 -12   8   2 11.2322 2.65147   4
 -12   8   2 4.10211 4.15613   5
 -10  -8   2 6.43719 3.19023   4
 -10  -8   2 6.16362 2.60781   1
  10   8  -2 1.39619 2.48729   7
 -10   8   2 2.34733 2.67992   2
 -10   8   2 11.8766 3.85338   5
  -8  -8   2 0.68591 2.43318   4
   8  -8  -2 8.51522 2.34546   6
  -8  -8   2 5.37349 2.08809   1
   8   8  -2 1.62748 2.35485   7
   8   8  -2 2.13799 2.03138   2
  -8   8   2 7.92933 2.39325   2
   6  -8  -2 56.8906 4.86266   6
  -6  -8   2 42.7236 4.52192   1
  -6  -8   2 40.6880 4.29486   2
  -6  -8   2 50.2289 5.15940   4
   6   8  -2 53.1281 4.82080   7
  -6   8   2 56.0705 4.92840   2
   6   8  -2 42.3318 4.26338   5
  -6   8   2 58.9975 5.84074   5
  -6   8   2 57.3787 4.22282   4
   6   8  -2 41.1088 4.54864   2
   6   8  -2 50.5785 4.31920   5
  -4  -8   2 84.9019 7.66416   6
   4  -8  -2 99.8566 7.79681   6
  -4  -8   2 76.8957 7.73978   4
  -4  -8   2 97.7426 7.53559   1
  -4  -8   2 86.1688 7.42196   2
  -4   8   2 98.6466 7.82789   2
  -4   8   2 102.905 8.53146   5
   4   8  -2 89.9932 7.60637   5
  -4   8   2 86.3780 7.31170   4
   4   8  -2 86.0824 7.57117   2
   4   8  -2 81.6338 7.81512   7
  -2  -8   2 19.7896 2.62799   4
  -2  -8   2 18.7821 2.06751   1
  -2  -8   2 18.8846 2.06831   2
  -2  -8   2 22.8629 2.69398   6
   2  -8  -2 18.8474 2.50311   6
   2  -8  -2 22.0131 2.12216   4
  -2   8   2 17.4435 3.01901   5
   2   8  -2 18.7413 2.17073   2
  -2   8   2 19.4237 2.05478   4
  -2   8   2 11.5641 1.98226   3
  -2   8   2 19.3174 2.41314   2
  -2   8   2 17.3400 2.68850   7
   2   8  -2 14.8331 2.74664   7
   2   8  -2 12.2546 2.40448   5
   0  -8   2 103.148 7.98975   1
   0  -8   2 115.298 8.33760   6
   0  -8  -2 103.267 8.20528   6
   0  -8  -2 94.9281 8.07909   1
   0  -8   2 90.5579 7.91117   2
   0  -8  -2 97.1029 8.07546   4
   0   8  -2 96.3091 8.03410   2
   0   8   2 86.7736 8.12933   2
   0   8  -2 91.0435 8.22298   7
   0   8   2 91.5034 8.42583   5
   0   8   2 89.6621 8.32119   7
   0   8  -2 95.6047 8.45108   5
  -2  -8  -2 0.08088 1.57012   4
   2  -8   2 0.53436 1.96287   6
  -2  -8  -2 -4.7138 1.50269   1
  -2  -8  -2 0.96343 1.65106   6
   2  -8   2 -4.1859 1.43223   4
   2   8   2 0.84164 1.45259   5
   2   8   2 1.53262 1.81018   7
  -2   8  -2 -3.9354 1.24559   2
  -2   8  -2 0.56283 1.06948   3
   2   8   2 -5.6431 1.51181   2
  -2   8  -2 -1.7645 1.93427   5
   4  -8   2 52.3885 4.81792   6
  -4  -8  -2 45.9053 4.61941   1
  -4  -8  -2 52.4953 4.98559   4
   4   8   2 43.5468 4.38407   5
   4   8   2 49.2481 4.93721   7
  -4   8  -2 62.3439 5.62618   5
  -4   8  -2 48.8393 4.63036   2
   4   8   2 50.8840 4.67846   2
  -4   8  -2 48.0008 4.41793   4
  -6  -8  -2 82.6712 8.24238   4
  -6  -8  -2 91.0465 7.95032   1
   6  -8   2 97.8317 8.10920   6
  -6   8  -2 89.3988 8.01043   2
  -6   8  -2 94.9064 8.86413   5
   6   8   2 96.3022 8.15246   7
   6   8   2 88.9283 8.03387   2
  -8  -8  -2 2.63763 2.57966   4
  -8  -8  -2 3.97432 2.14782   1
  -8   8  -2 8.29588 3.24713   5
  -8   8  -2 4.26086 2.35684   2
   8   8   2 0.30810 2.13907   2
   8   8   2 3.45533 2.38931   7
  10  -8   2 26.0999 3.75043   2
 -10  -8  -2 19.3614 4.26495   4
 -10  -8  -2 22.0795 3.76636   1
 -10   8  -2 31.6090 4.00560   2
 -10   8  -2 30.0498 5.01071   5
 -12  -8  -2 1.58211 3.78162   4
  12  -8   2 4.17833 2.90700   2
 -12  -8  -2 0.07804 3.06121   1
  12   8   2 -4.1792 2.82054   7
 -12   8  -2 8.76397 3.27794   2
 -12   8  -2 0.98046 3.92241   5
 -14  -8  -2 4.29997 4.27148   4
  14  -8   2 0.84118 3.06377   2
 -14  -8  -2 5.59706 3.83411   1
 -14   8  -2 5.60324 4.46507   5
  14   8   2 -0.6508 3.41384   7
 -16  -8  -2 -0.0096 4.75901   4
 -16  -8  -2 3.48876 4.39811   1
  16  -8   2 -3.9299 3.56207   2
  16   8   2 4.17027 3.87676   7
 -16   8  -2 -1.0468 4.73825   5
 -18  -8  -2 0.43204 5.24193   4
 -18  -8  -2 -7.9187 4.32868   1
  18  -8   2 -4.4667 4.09734   2
  18   8   2 -0.6849 4.49382   7
 -18   8  -2 1.39257 5.05133   5
 -19  -9   2 2.51371 5.79742   4
 -19  -9   2 -1.0385 4.96525   1
  19   9  -2 0.25822 4.77976   7
 -17  -9   2 -3.3782 4.65220   4
 -17  -9   2 -4.4071 4.05027   1
  17   9  -2 -1.1519 4.10156   7
 -17   9   2 4.06097 5.37514   5
 -15  -9   2 11.5285 4.83035   4
 -15  -9   2 9.16015 4.12134   1
 -15   9   2 8.84366 4.95058   5
  15   9  -2 10.0583 3.94533   7
 -13   9   2 34.6966 6.20699   5
  11  -9  -2 -2.2341 2.62907   6
 -11  -9   2 -1.3448 3.09821   4
 -11  -9   2 0.26040 2.65127   1
 -11   9   2 0.39853 3.97003   5
  11   9  -2 3.57892 2.91692   7
 -11   9   2 0.00000 2.88968   2
  -9  -9   2 6.84848 2.52858   1
  -9  -9   2 12.0861 3.28783   4
   9   9  -2 14.2564 2.99457   7
  -9   9   2 14.3488 4.02556   5
  -7  -9   2 4.70814 1.97845   1
  -7  -9   2 6.02495 1.61311   2
  -7  -9   2 7.26170 2.61084   4
   7  -9  -2 6.84320 2.35551   6
  -7   9   2 7.86394 3.33067   5
   7   9  -2 2.32353 2.30620   7
  -7   9   2 8.87047 1.36553   4
   7   9  -2 4.26839 1.34466   5
  -7   9   2 9.59181 2.50381   2
   7   9  -2 6.86793 1.46293   5
  -5  -9   2 48.7322 4.74991   1
  -5  -9   2 50.4563 5.28635   4
   5  -9  -2 52.3725 5.01332   6
  -5  -9   2 54.6917 4.60835   2
  -5   9   2 59.4180 6.03369   5
   5   9  -2 47.6470 4.70546   5
  -5   9   2 59.7640 5.14757   2
   5   9  -2 49.7830 4.82864   2
   5   9  -2 53.6959 5.18850   7
  -3  -9   2 63.7591 5.53806   1
   3  -9  -2 69.4139 5.92402   6
  -3  -9   2 52.6997 5.93225   4
  -3  -9   2 59.1457 5.85845   6
  -3  -9   2 74.8102 5.54155   2
   3  -9  -2 69.7535 5.91657   2
  -3   9   2 56.3906 5.44076   3
  -3   9   2 66.4245 5.89992   2
  -3   9   2 67.4592 5.47247   4
   3   9  -2 58.8503 6.01623   7
   3   9  -2 63.0309 5.83640   5
  -3   9   2 68.7019 6.08062   7
  -3   9   2 62.5854 6.49767   5
   1  -9  -2 27.9552 3.19520   1
   1  -9  -2 36.0413 3.47817   6
   1  -9  -2 37.9941 3.19066   4
  -1   9   2 28.8484 3.82368   5
  -1   9   2 27.6667 3.23978   2
  -1   9   2 26.1621 3.48407   7
   1  -9   2 11.0403 1.95066   4
   1  -9   2 9.73591 1.70924   2
   1  -9   2 9.93353 1.69082   1
  -1  -9  -2 9.97432 1.85099   1
  -1  -9  -2 6.34721 1.96957   6
  -1  -9  -2 3.09320 1.78453   4
   1  -9   2 9.68167 2.12576   6
   1   9   2 3.19285 1.91897   5
  -1   9  -2 8.05779 1.66058   2
   1   9   2 2.93275 2.04772   7
  -1   9  -2 9.22432 2.15558   7
  -1   9  -2 7.11129 2.37714   5
   1   9   2 7.13386 1.83621   2
   3  -9   2 583.635 46.7276   6
  -3  -9  -2 567.922 46.6370   6
  -3  -9  -2 597.071 46.5735   1
  -3  -9  -2 559.110 46.7550   4
  -3   9  -2 634.870 47.2612   5
   3   9   2 550.865 46.8308   7
   3   9   2 585.459 46.6661   5
  -3   9  -2 583.949 46.4610   3
  -3   9  -2 555.028 46.6414   2
   3   9   2 612.539 46.6827   2
  -5  -9  -2 294.303 22.2714   1
   5  -9   2 275.870 22.4155   6
  -5  -9  -2 262.712 22.5331   4
   5   9   2 284.630 22.3720   2
  -5   9  -2 286.654 23.0905   5
   5   9   2 259.511 22.4221   7
  -5   9  -2 283.471 22.3742   2
   5   9   2 253.064 22.0596   5
   7  -9   2 29.6953 3.79260   6
  -7  -9  -2 31.5594 4.18335   4
  -7  -9  -2 30.1443 3.65808   1
  -7   9  -2 32.8064 4.78946   5
   7   9   2 27.5939 3.84611   2
   7   9   2 31.3017 3.86111   7
  -7   9  -2 30.1435 3.71714   2
   9  -9   2 8.12912 2.91823   6
  -9   9  -2 9.25920 2.79430   2
  -9   9  -2 6.89708 3.86351   5
 -11  -9  -2 95.9315 8.79151   1
 -11  -9  -2 82.6582 9.19278   4
  11   9   2 94.5889 8.80031   7
  13  -9   2 9.25496 3.65142   2
 -13   9  -2 16.5320 5.06982   5
 -15  -9  -2 -3.8145 4.31549   4
 -15  -9  -2 5.31450 4.03900   1
  15  -9   2 -0.6304 3.42326   2
  15   9   2 -1.4443 3.74071   7
 -15   9  -2 -0.3193 4.81389   5
  17  -9   2 1.08374 4.14049   2
 -17  -9  -2 -4.2725 4.86793   4
 -17  -9  -2 -4.4083 4.34023   1
 -17   9  -2 -3.0105 5.20896   5
  17   9   2 2.42242 4.45881   7
 -19  -9  -2 0.77422 6.27020   4
 -19   9  -2 -4.7100 5.58855   5
 -18 -10   2 7.55047 5.98884   4
 -18 -10   2 11.0505 5.15270   1
  18  10  -2 4.33726 4.77974   7
 -18  10   2 0.48648 5.67335   5
 -16 -10   2 29.6309 5.56040   1
 -16 -10   2 32.6637 6.44115   4
 -16  10   2 26.7417 6.42902   5
  16  10  -2 26.1693 5.37347   7
 -14 -10   2 3.55064 3.68830   1
  14 -10  -2 5.03908 3.60691   6
 -14 -10   2 -4.3341 3.79732   4
  14  10  -2 5.89641 3.70325   7
 -14  10   2 4.45562 4.69739   5
 -12 -10   2 123.751 11.4495   1
 -12 -10   2 116.005 11.9493   4
  12  10  -2 127.376 11.5093   7
 -12  10   2 138.282 12.7891   5
 -10 -10   2 170.214 16.5690   4
 -10 -10   2 188.953 16.0974   1
  10 -10  -2 201.717 16.1709   6
 -10  10   2 201.146 17.3851   5
  10  10  -2 191.107 16.2292   7
   8 -10  -2 48.4783 4.81738   6
  -8 -10   2 42.8657 5.18296   4
  -8 -10   2 41.1558 4.52701   1
  -8  10   2 36.0626 4.81828   2
   8  10  -2 42.9841 4.85320   7
  -8  10   2 47.3517 6.13686   5
  -6 -10   2 163.429 12.6410   1
  -6 -10   2 146.426 13.0724   4
   6 -10  -2 153.180 12.8122   6
   6  10  -2 139.730 12.4679   5
   6  10  -2 145.924 12.9160   7
  -6  10   2 153.726 13.7671   5
  -6  10   2 162.521 12.9451   2
  -4 -10   2 130.687 10.9256   1
  -4 -10   2 126.488 11.1832   6
  -4 -10   2 129.696 10.8676   2
  -4 -10   2 128.846 11.3434   4
   4 -10  -2 141.196 11.2363   6
  -4  10   2 144.014 10.8062   3
  -4  10   2 128.432 10.7864   4
  -4  10   2 138.946 11.2756   2
   4  10  -2 123.444 11.3394   7
  -4  10   2 139.775 11.4393   7
  -4  10   2 143.602 12.0553   5
   4  10  -2 117.449 11.0754   5
  -2 -10   2 684.790 52.7404   1
   2 -10  -2 717.942 52.7840   4
   2 -10  -2 641.167 52.8595   1
   2 -10  -2 628.399 52.9265   6
  -2 -10   2 632.714 52.9433   6
  -2 -10   2 653.333 52.7405   2
  -2 -10   2 657.760 52.9728   4
  -2  10   2 655.523 52.9965   2
  -2  10   2 674.357 53.1430   7
  -2  10   2 691.194 53.4360   5
   2  10  -2 641.840 53.0869   7
   2  10  -2 656.759 53.0523   5
   0 -10   2 3.07153 1.47264   1
   0 -10   2 0.99319 2.02732   6
   0 -10   2 2.50432 1.44892   2
   0 -10   2 2.27392 1.78990   4
   0 -10  -2 -2.2499 1.57790   4
   0  10  -2 -0.4599 1.92658   5
   0  10   2 -0.3208 1.95155   5
   0  10  -2 3.03705 2.01013   7
   0  10  -2 2.82568 1.56769   2
   0  10   2 -1.1875 1.68296   2
  -2 -10  -2 218.744 18.1051   6
   2 -10   2 208.194 18.1199   6
   2 -10   2 235.465 18.1032   2
   2 -10   2 245.503 18.1001   1
   2 -10   2 237.716 18.0208   4
  -2 -10  -2 214.843 18.1348   4
   2  10   2 217.064 18.3139   7
   2  10   2 213.418 18.2221   5
  -2  10  -2 208.543 18.6086   5
  -2  10  -2 206.522 18.0540   2
  -2  10  -2 227.822 18.3509   7
   4 -10   2 14.0587 2.63708   6
  -4 -10  -2 14.0584 2.59418   4
  -4 -10  -2 11.9872 2.31791   1
  -4  10  -2 8.56433 3.05635   5
  -4  10  -2 17.3773 2.42203   2
   4  10   2 9.68482 1.98976   5
   4  10   2 9.14013 2.66738   7
   4  10   2 10.2518 2.42960   2
  -6 -10  -2 221.803 17.8689   1
  -6 -10  -2 208.016 18.1587   4
   6 -10   2 227.183 18.0141   6
   6  10   2 194.175 18.0078   7
  -6  10  -2 237.176 18.9170   5
   8 -10   2 61.0103 5.69440   6
  -8 -10  -2 50.5036 5.56925   1
  -8 -10  -2 43.8281 5.94813   4
  -8  10  -2 65.7813 7.06904   5
   8  10   2 54.3683 5.82557   7
 -10 -10  -2 21.6868 4.50887   4
 -10 -10  -2 24.6978 3.92710   1
  10 -10   2 23.5277 3.82545   6
  10  10   2 27.9231 4.25177   7
 -10  10  -2 18.7012 4.99479   5
 -12 -10  -2 11.5539 4.44442   4
  12 -10   2 26.9131 4.19458   6
 -12 -10  -2 20.2792 4.07922   1
 -12  10  -2 22.1617 5.30097   5
  12  10   2 10.7049 4.07760   7
 -14 -10  -2 0.23184 4.26965   4
 -14 -10  -2 3.44431 3.86313   1
  14 -10   2 2.27983 3.58207   6
  14  10   2 4.23055 3.89510   7
 -14  10  -2 1.44655 4.93471   5
 -16 -10  -2 32.3653 6.71215   4
 -16 -10  -2 29.3202 5.73887   1
 -16  10  -2 25.6093 6.63397   5
  16  10   2 19.4037 5.38711   7
 -18 -10  -2 -0.2232 5.80986   4
 -18 -10  -2 -0.8272 4.91004   1
 -18  10  -2 -5.0167 5.40220   5
  18  10   2 1.24922 5.04536   7
 -17 -11   2 -6.7196 4.13997   1
 -17 -11   2 1.19332 5.42604   4
  17 -11  -2 -0.5532 4.34353   6
 -17  11   2 -3.0287 5.43884   5
  17  11  -2 -2.2856 4.72615   7
  15 -11  -2 -4.0691 3.64169   6
 -15 -11   2 -2.1726 4.64509   4
 -15 -11   2 -3.2449 3.60192   1
 -15  11   2 -2.2471 4.79006   5
  15  11  -2 6.07103 4.24195   7
 -13 -11   2 0.99049 3.19565   1
 -13 -11   2 5.88244 4.31162   4
  13 -11  -2 4.98526 3.43959   6
  13  11  -2 -3.0362 3.42898   7
 -13  11   2 -2.7162 4.35721   5
 -11 -11   2 4.88801 2.92205   1
 -11 -11   2 11.4363 3.98167   4
  11  11  -2 3.69461 3.35125   7
  -9 -11   2 2.99346 2.38092   1
  -9 -11   2 0.80882 2.94907   4
   9 -11  -2 2.79004 2.79711   6
   9  11  -2 -3.2257 2.81312   7
  -9  11   2 -2.4875 3.42092   5
   7 -11  -2 7.09852 2.70527   6
  -7 -11   2 -1.5466 2.52324   4
  -7 -11   2 2.55734 2.05961   1
   7  11  -2 8.17433 2.82248   7
  -7  11   2 5.08037 3.53510   5
  -5 -11   2 88.7095 7.56385   1
   5 -11  -2 103.885 7.97366   6
  -5 -11   2 85.3565 8.09658   4
   5  11  -2 74.6478 7.58108   5
  -5  11   2 82.9329 8.02069   7
  -5  11   2 89.4621 8.93063   5
   5  11  -2 92.2512 8.16256   7
  -3 -11   2 5.73306 2.43842   6
  -3 -11   2 6.70778 2.42406   4
   3 -11  -2 5.96785 2.13768   1
  -3 -11   2 7.28518 1.71317   2
   3 -11  -2 4.02001 2.16310   6
  -3 -11   2 9.95022 1.84806   1
  -3  11   2 -0.8410 2.61163   5
  -3  11   2 5.84906 2.53004   7
   3  11  -2 0.63189 2.23899   7
   3  11  -2 2.46744 1.96195   5
  -1 -11   2 22.9334 3.03778   6
  -1 -11   2 18.1920 2.43669   2
  -1 -11   2 18.2688 2.94024   4
   1 -11  -2 23.7659 2.63469   4
   1 -11  -2 23.1918 2.76285   1
  -1 -11   2 17.7500 2.37364   1
   1 -11  -2 16.2050 2.87829   6
   1  11  -2 18.9037 3.12727   7
  -1  11   2 22.0459 3.18241   7
  -1  11   2 19.0552 3.45541   5
   1  11  -2 15.7506 3.02526   5
  -1 -11  -2 3.63316 1.99411   4
   1 -11   2 3.07277 1.94331   4
   1 -11   2 0.14449 1.67389   2
  -1 -11  -2 -0.1462 1.69306   1
  -1 -11  -2 2.32977 2.04930   6
   1 -11   2 2.32397 1.57853   1
   1 -11   2 -0.3126 2.17689   6
  -1  11  -2 -0.7274 2.27872   7
   1  11   2 2.06221 2.13285   5
  -1  11  -2 -0.5230 2.29017   5
   1  11   2 0.22882 2.33012   7
  -3 -11  -2 50.3040 4.46395   1
   3 -11   2 45.4320 4.71908   6
  -3 -11  -2 50.5507 4.65428   6
  -3 -11  -2 44.9583 4.65854   4
  -3  11  -2 42.1297 5.34091   5
   3  11   2 36.7846 4.76641   7
   3  11   2 39.5626 4.49914   5
  -3  11  -2 41.7927 4.83952   7
  -5 -11  -2 57.7091 5.85231   4
   5 -11   2 62.3559 5.83877   6
  -5 -11  -2 62.5747 5.63879   1
   5  11   2 62.4164 6.02334   7
  -5  11  -2 71.5136 6.91234   5
   5  11   2 46.8013 5.17458   5
  -7 -11  -2 0.41775 2.29263   1
  -7 -11  -2 -0.6492 2.74655   4
   7 -11   2 4.60272 2.64811   6
  -7  11  -2 -1.1892 3.55352   5
   7  11   2 1.79032 2.72664   7
  -9 -11  -2 5.22989 2.83762   1
   9 -11   2 3.25278 3.00023   6
  -9 -11  -2 4.69231 3.35164   4
   9  11   2 7.26629 3.32691   7
  -9  11  -2 5.58270 4.16377   5
 -11 -11  -2 -3.9701 2.78820   1
  11 -11   2 3.19228 3.22011   6
 -11 -11  -2 0.15946 3.57573   4
 -11  11  -2 -11.221 3.79201   5
  11  11   2 -0.8722 3.42171   7
  13 -11   2 10.2946 3.90341   6
 -13 -11  -2 -3.6956 3.26110   1
 -13 -11  -2 2.58088 4.44441   4
  13  11   2 3.51184 3.97218   7
 -13  11  -2 -5.8309 4.49223   5
 -15 -11  -2 6.84300 4.27346   1
 -15 -11  -2 3.31194 4.96697   4
  15 -11   2 3.11927 4.15328   6
 -15  11  -2 -3.6783 5.11803   5
  15  11   2 1.76660 4.33830   7
 -17 -11  -2 -1.4608 5.54515   4
 -17 -11  -2 2.69636 4.93123   1
  17 -11   2 0.30577 4.49447   6
 -17  11  -2 6.16707 6.12629   5
  17  11   2 0.04577 4.91738   7
 -16 -12   2 3.78566 5.37989   4
  16 -12  -2 3.88784 4.46348   6
 -16 -12   2 2.11241 4.28741   1
  16  12  -2 4.89789 4.87560   7
 -16  12   2 13.5927 6.20101   5
 -14 -12   2 7.42438 4.01194   1
 -14 -12   2 13.2112 5.02017   4
  14 -12  -2 11.3898 4.15280   6
  14  12  -2 7.84344 4.49939   7
 -14  12   2 10.4760 5.65671   5
 -12 -12   2 3.91707 3.33041   1
 -12 -12   2 -1.5310 3.82443   4
  12 -12  -2 -4.1524 3.08504   6
  12  12  -2 -0.4178 3.66085   7
 -12  12   2 0.27814 4.58461   5
 -10 -12   2 -0.6510 2.59653   1
 -10 -12   2 -0.2539 3.44252   4
  10 -12  -2 3.05012 3.07169   6
 -10  12   2 3.47958 4.41209   5
  10  12  -2 1.07741 3.32864   7
  -8 -12   2 22.8292 4.20930   4
   8 -12  -2 27.6977 3.79471   6
  -8 -12   2 19.6080 3.19874   1
   8  12  -2 15.1490 3.84114   7
  -8  12   2 20.2723 4.94100   5
   6 -12  -2 81.8819 7.71104   6
  -6 -12   2 87.8184 8.05977   4
  -6 -12   2 85.9543 7.36520   1
  -6  12   2 75.5195 8.78427   5
   6  12  -2 72.6755 7.85411   7
  -6  12   2 85.9453 7.90506   7
  -4 -12   2 10.6775 2.87363   4
   4 -12  -2 9.30086 2.61967   6
  -4 -12   2 5.92324 2.64377   6
  -4 -12   2 4.21483 1.97099   1
   4  12  -2 4.38334 2.22296   5
   4  12  -2 5.50253 2.83222   7
  -4  12   2 4.71541 3.37589   5
  -4  12   2 9.31523 2.79467   7
  -2 -12   2 4.82807 2.44195   6
  -2 -12   2 2.89390 2.38140   4
   2 -12  -2 0.38737 2.32900   6
  -2 -12   2 -0.6874 1.65562   1
   2 -12  -2 -0.3574 1.79883   4
   2 -12  -2 -0.4745 1.93862   1
   2  12  -2 1.79501 2.48769   7
   2  12  -2 1.87495 2.28838   5
  -2  12   2 -0.9756 2.48159   7
  -2  12   2 -4.6092 2.40178   5
   0 -12  -2 63.1383 5.95511   6
   0 -12  -2 57.6564 5.64915   1
   0 -12   2 62.3542 5.51296   1
   0 -12  -2 64.7248 5.76470   4
   0 -12   2 71.7661 5.93442   4
   0 -12   2 66.4350 6.08027   6
   0  12   2 60.3955 6.23193   7
   0  12   2 54.0623 6.29059   5
   0  12  -2 47.4255 6.17814   5
   0  12  -2 62.6395 6.20325   7
  -2 -12  -2 216.285 16.8010   1
  -2 -12  -2 193.954 16.9271   4
   2 -12   2 225.636 17.0941   6
   2 -12   2 223.283 16.8181   4
  -2 -12  -2 202.574 16.9351   6
   2 -12   2 216.790 16.7494   1
  -2  12  -2 204.669 17.2115   7
   2  12   2 183.911 17.0379   5
   2  12   2 182.765 17.1533   7
  -2  12  -2 188.345 17.5117   5
   4 -12   2 21.2819 3.24836   6
  -4 -12  -2 16.5673 3.06554   6
  -4 -12  -2 17.9066 3.17385   4
  -4 -12  -2 15.2186 2.81166   1
   4  12   2 12.4447 3.22414   7
  -4  12  -2 8.96203 3.60675   5
   4  12   2 10.9081 2.54791   5
  -4  12  -2 24.3548 3.56232   7
   6 -12   2 14.1553 3.13531   6
  -6 -12  -2 6.71637 2.65199   1
  -6 -12  -2 3.94366 2.88878   4
  -6  12  -2 8.05546 3.94323   5
   6  12   2 7.69232 3.04251   7
  -8 -12  -2 1.02465 2.62918   1
   8 -12   2 3.33562 2.99372   6
  -8 -12  -2 5.03655 3.31294   4
  -8  12  -2 3.54357 4.11362   5
   8  12   2 -2.4866 2.95859   7
 -10 -12  -2 27.7058 5.16531   4
  10 -12   2 34.5635 4.73108   6
 -10 -12  -2 26.5368 4.34426   1
  10  12   2 26.9905 4.77607   7
 -10  12  -2 37.2861 6.26826   5
 -12 -12  -2 17.3304 5.05008   4
 -12 -12  -2 14.9456 4.23728   1
  12 -12   2 26.7191 4.49002   6
 -12  12  -2 26.0876 6.14543   5
  12  12   2 23.8095 4.77053   7
 -14 -12  -2 5.36689 4.18697   1
 -14 -12  -2 12.2174 5.15476   4
  14 -12   2 8.82546 4.24212   6
  14  12   2 1.31444 4.54845   7
 -14  12  -2 2.45456 5.23760   5
 -16 -12  -2 0.50420 5.56460   4
 -16 -12  -2 4.35661 4.76414   1
  16 -12   2 3.80748 4.64827   6
 -16  12  -2 5.68110 6.25589   5
  16  12   2 5.30103 4.93146   7
 -15 -13   2 1.53542 4.05926   1
  15 -13  -2 1.07173 4.26134   6
 -15 -13   2 1.96596 5.27546   4
  15  13  -2 -1.4027 4.68364   7
 -15  13   2 -0.9441 5.43728   5
 -13 -13   2 4.34977 4.74585   4
  13 -13  -2 3.33547 3.69701   6
 -13 -13   2 3.58684 3.58942   1
 -13  13   2 4.68418 5.34753   5
  13  13  -2 -3.9719 3.98074   7
 -11 -13   2 -1.4553 3.85408   4
  11 -13  -2 -1.7935 3.25835   6
 -11 -13   2 0.13405 2.83983   1
  11  13  -2 3.07501 3.74403   7
 -11  13   2 -2.2331 4.65099   5
  -9 -13   2 1.95358 2.56217   1
   9 -13  -2 2.18988 3.12518   6
  -9 -13   2 2.42675 3.51825   4
  -9  13   2 5.51012 4.60826   5
   9  13  -2 5.75442 3.43385   7
  -7 -13   2 15.9480 3.77630   4
   7 -13  -2 7.79958 3.16744   6
  -7  13   2 14.1627 3.45405   7
  -7  13   2 12.5721 4.58748   5
   7  13  -2 8.66461 3.46891   7
  -5 -13   2 0.45634 2.86971   4
   5 -13  -2 7.58704 2.85312   6
  -5 -13   2 -0.1022 2.02417   1
  -5  13   2 8.89701 4.03393   5
  -5  13   2 9.37583 3.16492   7
   5  13  -2 7.56544 3.15475   7
  -3 -13   2 58.1899 5.99551   4
  -3 -13   2 64.9606 5.35115   1
   3 -13  -2 59.8891 5.65373   1
   3 -13  -2 54.1995 5.78085   6
  -3 -13   2 53.9290 5.83711   6
  -3  13   2 60.8600 6.11745   7
  -3  13   2 60.9162 6.82031   5
   3  13  -2 42.9519 5.65435   5
   3  13  -2 51.9800 6.04288   7
  -1 -13   2 7.99717 2.79020   4
   1 -13  -2 4.01899 2.68919   6
   1 -13  -2 8.60502 2.39395   1
  -1 -13   2 8.91301 2.89531   6
  -1 -13   2 4.94292 2.05290   1
   1  13  -2 1.70744 2.94823   7
   1  13  -2 6.33674 2.89252   5
  -1  13   2 1.09714 2.95744   5
  -1  13   2 12.1587 3.21369   7
   1 -13   2 0.34947 2.42374   4
   1 -13   2 -1.8611 2.60683   6
  -1 -13  -2 3.10731 2.61591   6
  -1 -13  -2 1.29390 2.19876   1
  -1 -13  -2 4.22888 2.52102   4
   1 -13   2 -0.4349 1.94701   1
  -1  13  -2 1.10179 2.83501   7
   1  13   2 1.48428 2.79219   7
  -1  13  -2 5.22911 3.11718   5
   1  13   2 1.65835 2.63878   5
  -3 -13  -2 -1.1951 2.44436   4
   3 -13   2 4.59101 2.85575   6
  -3 -13  -2 -1.5562 2.27926   1
   3 -13   2 1.72116 2.20027   1
  -3 -13  -2 4.67388 2.61297   6
   3  13   2 -2.6463 2.19866   5
   3  13   2 0.28334 2.76942   7
  -3  13  -2 1.44433 3.14411   5
  -3  13  -2 -0.8023 2.72408   7
  -5 -13  -2 5.74252 2.62288   1
  -5 -13  -2 -1.3714 2.67592   4
   5 -13   2 -0.5115 2.80405   6
  -5  13  -2 2.29402 3.80527   5
  -5  13  -2 3.28490 2.91522   7
   5  13   2 6.01982 3.12198   7
  -7 -13  -2 -0.3408 2.54759   1
  -7 -13  -2 -2.9271 3.00570   4
   7 -13   2 0.07200 2.85533   6
   7  13   2 1.97652 3.21457   7
  -7  13  -2 -4.0014 3.58050   5
   9 -13   2 11.7565 3.60676   6
  -9 -13  -2 13.2532 3.35457   1
  -9 -13  -2 7.06104 3.65691   4
  -9  13  -2 7.45075 4.71508   5
   9  13   2 9.39892 3.90653   7
 -11 -13  -2 3.38045 4.18634   4
 -11 -13  -2 4.74845 3.37825   1
  11 -13   2 4.05405 3.69905   6
 -11  13  -2 9.31412 5.47966   5
  11  13   2 2.22502 3.90199   7
  13 -13   2 0.14850 3.86734   6
 -13 -13  -2 -1.4539 3.60272   1
 -13 -13  -2 -1.1503 4.66131   4
 -13  13  -2 0.94584 5.30452   5
  13  13   2 -0.1061 4.38631   7
 -15 -13  -2 -4.2018 4.12253   1
  15 -13   2 -1.7622 4.31430   6
 -15 -13  -2 2.44863 5.51763   4
  15  13   2 3.61173 4.95917   7
 -15  13  -2 2.55381 6.10880   5
  14 -14  -2 3.85446 4.30446   6
 -14 -14   2 6.28629 5.49732   4
 -14 -14   2 3.14740 4.08880   1
 -14  14   2 10.2909 6.26513   5
  14  14  -2 2.77350 4.76286   7
 -12 -14   2 5.27354 4.70374   4
  12 -14  -2 3.38347 3.83135   6
 -12 -14   2 -0.1232 3.28396   1
 -12  14   2 -4.8619 4.98731   5
 -10 -14   2 19.7505 4.89320   4
 -10 -14   2 15.9514 3.59767   1
 -10  14   2 25.7759 6.18038   5
  10  14  -2 11.6940 4.45121   7
  -8 -14   2 32.5650 5.43680   4
   8 -14  -2 45.8073 5.05299   6
   8  14  -2 23.1296 5.11230   7
  -8  14   2 35.7489 6.51815   5
  -8  14   2 47.4967 5.36245   7
  -6 -14   2 0.63232 2.24157   1
   6 -14  -2 1.68450 2.93198   6
  -6 -14   2 3.74602 3.32592   4
  -6  14   2 2.54941 4.14281   5
   6  14  -2 2.54884 3.33520   7
  -6  14   2 5.05334 3.29225   7
   4 -14  -2 -1.9541 2.48191   1
  -4 -14   2 0.16306 3.04154   4
   4 -14  -2 1.37004 2.94305   6
  -4 -14   2 1.20963 2.13235   1
  -4 -14   2 -1.6070 2.88582   6
  -4  14   2 -1.8446 3.48051   5
  -4  14   2 0.61014 2.94238   7
   4  14  -2 1.19543 3.14951   7
   2 -14  -2 61.0863 5.86161   6
   2 -14  -2 53.4477 5.40926   1
  -2  14   2 48.5714 6.53463   5
  -2  14   2 50.2661 6.08194   7
   0 -14  -2 124.556 10.7789   6
   0 -14  -2 136.051 10.4645   1
   0  14  -2 112.575 11.2865   5
   0  14   2 108.641 11.1957   5
  -2 -14  -2 42.4968 4.69828   6
  -2 -14  -2 36.4291 4.20782   1
  -2 -14  -2 33.2450 4.47247   4
   2 -14   2 42.1156 4.05280   1
   2 -14   2 37.9308 4.69070   6
  -2  14  -2 27.3505 5.22375   5
   2  14   2 23.9149 4.52397   5
  -2  14  -2 32.9735 4.85073   7
  -4 -14  -2 1.65843 2.60682   1
  -4 -14  -2 -2.0482 2.82735   4
   4  14   2 3.55761 3.43841   7
  -6 -14  -2 4.69548 3.37436   4
   6 -14   2 2.45619 3.07835   6
  -6 -14  -2 1.08044 2.73814   1
  -6  14  -2 0.11306 3.09039   7
  -6  14  -2 3.98395 4.22949   5
   6  14   2 1.28206 3.41875   7
   8 -14   2 44.5769 5.36470   6
  -8  14  -2 30.4563 6.53155   5
 -10 -14  -2 18.6762 3.87656   1
 -10 -14  -2 2.35795 4.03896   4
  10 -14   2 6.47355 3.89616   6
  10  14   2 7.32721 4.18508   7
 -12 -14  -2 2.41481 4.61465   4
  12 -14   2 3.89588 3.96675   6
 -12 -14  -2 2.73462 3.76983   1
 -12  14  -2 2.52802 5.59419   5
  12  14   2 3.76350 4.63119   7
  14 -14   2 -1.4236 4.34176   6
 -14 -14  -2 -5.0060 4.15729   1
 -14 -14  -2 1.30290 5.20728   4
  14  14   2 -2.3819 4.90671   7
 -14  14  -2 -2.1955 5.61530   5
 -13 -15   2 3.47260 5.21250   4
  13 -15  -2 -0.7589 4.15674   6
 -13 -15   2 0.80578 3.88667   1
 -13  15   2 -3.7870 5.60813   5
  13  15  -2 -2.3874 4.93452   7
 -11 -15   2 4.49309 3.43427   1
 -11 -15   2 7.68313 4.83028   4
 -11  15   2 3.33177 3.99505   7
  -9 -15   2 14.2293 4.65178   4
  -9 -15   2 7.58389 3.04514   1
  -9  15   2 10.8421 4.16171   7
  -9  15   2 11.4893 5.51531   5
   9  15  -2 5.15173 4.19544   7
  -7 -15   2 33.6864 5.34608   4
   7 -15  -2 38.4308 5.02973   6
  -7 -15   2 26.2879 4.12075   1
  -7  15   2 39.5186 6.62835   5
  -7  15   2 37.5281 5.18713   7
   7  15  -2 38.1143 5.43598   7
  -5 -15   2 2.92256 2.35472   1
  -5 -15   2 3.49514 3.55765   4
  -5  15   2 5.55499 4.21239   5
   5  15  -2 7.43220 3.79819   7
  -3 -15   2 10.2575 3.56465   6
  -3 -15   2 14.8368 2.68890   1
   3 -15  -2 9.62257 3.54135   6
  -3 -15   2 10.4738 3.69823   4
   3 -15  -2 9.50895 2.96036   1
   3  15  -2 6.54029 3.80109   7
  -3  15   2 8.49510 3.70028   7
  -3  15   2 15.1475 4.41974   5
   1 -15  -2 22.0572 3.46217   1
   1 -15  -2 21.3284 3.85411   6
  -1  15   2 19.9835 4.17582   7
  -1  15   2 14.6153 4.24730   5
   1 -15   2 138.958 11.0721   6
   1 -15   2 130.712 10.3979   1
  -1  15  -2 101.057 11.3963   5
  -1  15  -2 109.237 11.1530   7
   3 -15   2 21.5917 3.98377   6
   3 -15   2 24.2969 3.17067   1
  -3 -15  -2 11.1455 3.16080   1
  -3 -15  -2 12.3353 3.63203   6
   3  15   2 14.7013 4.17198   7
  -3  15  -2 15.2519 4.60909   5
  -3  15  -2 10.1158 3.81022   7
  -5 -15  -2 25.2716 4.51639   4
   5 -15   2 20.3731 4.35163   6
   5 -15   2 29.8206 3.89767   1
  -5 -15  -2 31.0574 4.08293   1
  -5  15  -2 28.5026 4.61415   7
   5  15   2 25.5685 4.69582   7
  -5  15  -2 14.5492 5.20855   5
  -7 -15  -2 18.5248 3.68272   1
   7 -15   2 10.2032 3.90520   6
  -7  15  -2 10.3775 5.21490   5
  -7  15  -2 14.0485 4.19926   7
  -9 -15  -2 37.4681 6.08623   4
   9 -15   2 32.2695 5.51928   6
  -9 -15  -2 38.3507 5.25302   1
  -9  15  -2 48.7949 7.71262   5
  -9  15  -2 42.1675 5.84220   7
   9  15   2 37.6742 6.06902   7
 -11 -15  -2 35.2448 5.39593   1
 -11 -15  -2 33.1179 6.31017   4
  11 -15   2 37.6941 5.74385   6
 -11  15  -2 34.0887 7.49226   5
  11  15   2 37.4176 6.22444   7
  13 -15   2 0.57148 4.31257   6
 -13 -15  -2 2.08614 5.36812   4
 -13  15  -2 5.34750 6.48684   5
 -10 -16   2 -1.2693 4.69023   4
  10 -16  -2 0.17810 3.97833   6
 -10 -16   2 -1.7544 3.01111   1
  10  16  -2 3.27569 4.73466   7
 -10  16   2 4.00851 5.60709   5
 -10  16   2 2.12604 4.16118   7
   8 -16  -2 46.1532 5.50440   6
  -8 -16   2 26.9911 4.23361   1
  -8 -16   2 30.6364 5.75476   4
   8  16  -2 29.1652 5.69677   7
  -8  16   2 38.7735 5.55194   7
  -8  16   2 34.2455 6.96414   5
   6 -16  -2 22.2533 4.38665   6
   6 -16  -2 19.1700 3.95040   1
  -6 -16   2 9.82480 4.39194   4
  -6 -16   2 16.3789 3.11333   1
   6  16  -2 19.2035 4.59293   7
  -6  16   2 11.3047 5.16420   5
  -6  16   2 14.0909 4.25895   7
   4 -16  -2 0.00724 2.76568   1
  -4 -16   2 -1.2783 2.37530   1
  -4 -16   2 0.03404 3.39271   6
   4 -16  -2 2.60469 3.42690   6
  -4  16   2 0.96697 3.43301   7
   4  16  -2 -3.2755 3.77583   7
  -4  16   2 -0.0120 4.17441   5
  -2 -16   2 8.89837 2.67759   1
   2 -16  -2 6.10583 2.86908   1
   2 -16  -2 10.6778 3.60863   6
  -2 -16   2 15.0593 3.89373   6
  -2  16   2 10.4521 4.29510   5
  -2  16   2 2.34175 3.81187   7
   2  16  -2 10.5523 3.96399   7
   0 -16  -2 -0.3114 2.69288   1
   0 -16   2 3.48860 3.54110   6
   0 -16   2 -1.2938 2.42961   1
   0  16  -2 0.54679 3.67860   5
   0  16  -2 10.4792 4.06764   7
   2 -16   2 18.0135 3.09523   1
   2 -16   2 17.3967 4.03514   6
  -2 -16  -2 14.5267 3.86728   6
  -2  16  -2 10.7774 4.08398   7
  -2  16  -2 12.1565 4.55735   5
  -4 -16  -2 2.70859 3.01933   1
   4 -16   2 0.38047 2.52637   1
   4 -16   2 0.48018 3.54803   6
   4  16   2 -0.2523 3.73196   7
  -4  16  -2 6.91648 3.77526   7
  -4  16  -2 -0.8093 4.13255   5
  -6 -16  -2 -0.6250 3.00648   1
   6 -16   2 3.87094 3.78327   6
   6 -16   2 4.08651 3.02886   1
  -6  16  -2 5.70978 4.96165   5
   6  16   2 9.28589 4.34198   7
  -6  16  -2 -4.1374 3.38430   7
  -8 -16  -2 4.68674 4.35818   4
   8 -16   2 16.0326 4.24843   6
  -8 -16  -2 10.4934 3.57318   1
   8  16   2 3.33186 4.38518   7
  -8  16  -2 0.45364 5.32770   5
  -8  16  -2 9.02528 4.22274   7
  10 -16   2 2.98387 4.05849   6
 -10 -16  -2 -4.7888 3.30422   1
 -10 -16  -2 6.76450 4.87626   4
  10  16   2 -2.7085 4.66408   7
 -10  16  -2 4.29573 4.14102   7
 -10  16  -2 -7.1781 5.06039   5
  -9 -17   2 11.4739 5.30988   4
   9 -17  -2 19.3195 4.74769   6
  -9 -17   2 10.2355 3.52985   1
  -9  17   2 14.5450 6.40107   5
   9  17  -2 13.4322 5.24773   7
  -9  17   2 20.7929 5.01519   7
  -7 -17   2 2.06328 2.71859   1
   7 -17  -2 0.27465 3.54855   1
   7 -17  -2 -1.8982 3.85736   6
  -7  17   2 -3.0463 5.07520   5
  -7  17   2 3.86425 4.07538   7
   7  17  -2 -5.5131 4.29637   7
   5 -17  -2 -3.6540 3.50880   6
  -5 -17   2 -0.4063 2.54239   1
   5 -17  -2 -3.9139 2.94092   1
  -5  17   2 -1.5409 4.65061   5
  -5  17   2 1.73658 3.87533   7
   5  17  -2 2.16166 4.25914   7
   3 -17  -2 32.6178 4.34182   1
  -3 -17   2 35.5365 3.99160   1
  -3 -17   2 33.0900 5.00494   6
   3 -17  -2 31.8962 5.02529   6
   3  17  -2 20.1379 5.25225   7
  -3  17   2 13.1991 5.35363   5
  -3  17   2 29.4612 5.28545   7
  -1 -17   2 67.9225 7.79971   6
   1 -17  -2 81.0794 7.07281   1
  -1 -17   2 80.7496 6.97850   1
   1 -17  -2 60.1249 7.56731   6
  -1  17   2 72.0560 8.14768   7
   1  17  -2 64.7312 8.16255   7
  -1 -17  -2 14.9373 3.52054   1
  -1 -17  -2 17.6393 4.23062   6
   1 -17   2 11.0790 4.12340   6
   1 -17   2 15.0255 3.15164   1
  -1  17  -2 11.3044 4.41767   7
   1  17   2 23.7896 4.87679   7
  -3 -17  -2 8.93109 3.37530   1
   3 -17   2 7.50211 3.99984   6
  -3 -17  -2 2.47889 3.70815   6
   3 -17   2 7.28220 2.93766   1
  -3  17  -2 9.93283 4.36587   7
   3  17   2 2.77862 4.11096   7
  -3  17  -2 3.22384 4.54740   5
  -5 -17  -2 -1.8786 3.16806   1
   5 -17   2 2.26602 3.96747   6
   5 -17   2 -2.8384 2.75395   1
   5  17   2 1.25224 4.20427   7
  -5  17  -2 -1.8868 3.83764   7
  -5  17  -2 1.26267 4.75711   5
  -7 -17  -2 51.6053 6.14293   1
   7 -17   2 59.5944 6.73343   6
   7 -17   2 60.9689 6.16590   1
  -7  17  -2 45.5366 8.15407   5
  -7  17  -2 54.3453 7.02534   7
   7  17   2 39.1137 6.90968   7
   9 -17   2 24.8861 5.39015   6
  -9 -17  -2 35.3589 4.95915   1
  -9  17  -2 28.4535 5.64468   7
   9  17   2 22.8930 6.00629   7
  -9  17  -2 22.2900 6.96172   5
   6 -18  -2 8.60772 3.67176   1
  -6 -18   2 3.48212 2.81465   1
   6 -18  -2 0.73815 4.24943   6
  -6  18   2 12.2717 5.86475   5
   6  18  -2 3.75735 4.88426   7
  -6  18   2 15.0340 4.85863   7
   4 -18  -2 2.84808 3.30766   1
  -4 -18   2 2.05953 2.69577   1
   4 -18  -2 -2.7740 4.02686   6
  -4  18   2 1.99379 4.24143   7
   4  18  -2 4.33522 4.79920   7
  -4  18   2 -4.6893 4.79954   5
   2 -18  -2 4.30965 4.13901   6
   2 -18  -2 11.1400 3.37488   1
  -2  18   2 10.1168 4.52405   7
   0 -18   2 -2.2277 3.97099   6
   0 -18   2 2.83248 2.86339   1
   0 -18  -2 1.29562 3.15666   1
   0 -18  -2 0.82518 3.88747   6
   0  18  -2 4.07570 4.58823   7
   0  18   2 5.06343 4.29901   7
   2 -18   2 -0.5191 2.70987   1
  -2 -18  -2 2.67137 3.92479   6
   2 -18   2 4.13880 3.97660   6
  -2 -18  -2 5.04336 3.34212   1
  -2  18  -2 3.10855 4.36707   7
   2  18   2 3.38928 4.55144   7
   4 -18   2 -0.6083 4.24780   6
  -4 -18  -2 1.55304 3.37433   1
   4 -18   2 0.57954 3.04025   1
  -4  18  -2 7.01351 5.30626   5
   4  18   2 1.41868 4.76225   7
  -4  18  -2 2.08586 4.34660   7
   6 -18   2 -0.6298 4.29640   6
  -6 -18  -2 4.82294 3.66291   1
   6 -18   2 -0.1692 3.19310   1
  -6  18  -2 -5.7392 5.04428   5
   6  18   2 2.88349 4.80644   7
  -6  18  -2 3.54302 4.54364   7
  -1 -19   2 5.81614 4.40151   6
   1 -19  -2 -1.6268 4.28408   6
  -1  19   2 5.06046 4.91987   7
   1  19  -2 3.93457 4.73748   7
  -1 -19  -2 8.98403 4.57821   6
   1 -19   2 6.99596 4.53973   6
   1  19   2 9.14061 5.14620   7
  -1  19  -2 10.9235 5.05773   7
 -21   0   3 4.79969 4.95452   4
 -21   0   3 3.82146 5.21939   1
  21   0  -3 4.16202 4.47575   7
  19   0  -3 -1.4114 4.33409   2
 -19   0   3 -0.2732 4.12649   4
 -19   0   3 -4.7653 3.96009   5
  19   0  -3 -0.4656 3.45440   7
 -19   0   3 -1.4540 4.33011   1
 -17   0   3 1.49814 3.58341   4
 -17   0   3 2.87175 3.63364   5
  17   0  -3 -0.3038 2.90950   7
 -17   0   3 -0.4592 3.76316   1
  17   0  -3 3.30158 3.78149   2
  15   0  -3 5.60446 3.49757   2
  15   0  -3 0.49425 2.57727   7
 -15   0   3 3.46210 3.21682   5
 -15   0   3 1.57692 3.18989   4
 -15   0   3 -3.9425 3.34304   1
  13   0  -3 -2.0046 2.00732   7
 -13   0   3 0.90602 2.56570   4
 -13   0   3 0.18619 2.80040   1
  13   0  -3 -1.7808 2.61561   2
 -13   0   3 0.86016 2.57966   5
  11   0  -3 0.56308 1.80599   7
  11   0  -3 -1.9281 2.16360   2
 -11   0   3 7.61261 2.58734   1
 -11   0   3 -0.1730 2.13262   4
  -9   0   3 0.04000 1.99920   5
  -9   0   3 2.38828 2.30973   1
   9   0  -3 -1.2013 1.91072   2
  -9   0   3 -1.7356 1.95504   4
   7   0  -3 -1.4345 1.49251   2
  -7   0   3 -4.9938 1.53799   1
   7   0  -3 -0.5630 1.25424   7
  -7   0   3 -0.8104 1.48968   5
  -7   0   3 0.99735 1.59741   4
   5   0  -3 0.31557 1.06154   2
  -5   0   3 -1.4719 1.07076   4
   5   0  -3 -1.3525 1.04444   5
  -5   0   3 -0.5222 0.72836   7
   5   0  -3 -0.7106 0.87015   7
  -5   0   3 0.40763 1.13965   1
  -5   0   3 -2.8030 1.08301   5
  -3   0   3 1.95731 0.93101   1
  -3   0   3 2.33297 0.87345   5
   3   0  -3 -0.1719 0.75630   4
   3   0  -3 -1.8160 0.84540   2
  -3   0   3 -0.4766 0.84153   4
   3   0  -3 0.78389 0.80609   5
   3   0  -3 -0.7801 0.59059   7
  -3   0   3 -1.8100 0.50264   7
  -3   0   3 1.37272 0.76014   2
   1   0  -3 0.10863 0.35184   3
  -1   0   3 0.79671 0.37643   4
  -1   0   3 -0.2990 0.38586   5
  -1   0   3 0.48442 0.34887   2
  -1   0  -3 -0.1812 0.37612   5
  -1   0  -3 -0.3623 0.47085   3
   1   0   3 -0.7949 0.42557   2
   1   0   3 -0.4600 0.37914   7
  -1   0  -3 0.50537 0.35505   7
  -1   0  -3 -0.1316 0.38201   1
  -1   0  -3 0.06696 0.33533   2
   1   0   3 -0.3649 0.34774   3
  -3   0  -3 0.18087 0.78318   5
  -3   0  -3 1.58100 0.98705   1
   3   0   3 -0.3554 0.72482   5
  -3   0  -3 -0.8163 0.85690   3
   3   0   3 0.92779 1.05807   2
  -3   0  -3 -0.3088 0.84667   7
   3   0   3 1.77088 0.92795   7
   3   0   3 -0.1160 0.75862   3
   5   0   3 1.23921 1.13584   7
  -5   0  -3 -0.3423 1.18972   1
   5   0   3 -0.5647 0.86996   5
  -5   0  -3 0.15885 1.06795   3
   5   0   3 -3.1694 1.04605   2
  -5   0  -3 -1.2916 0.97516   5
  -7   0  -3 0.33575 1.58779   3
  -7   0  -3 1.05548 1.80489   1
   7   0   3 -0.4048 1.60298   7
  -7   0  -3 -1.6820 1.46939   5
   7   0   3 -3.0545 1.72863   2
   9   0   3 -0.9114 2.02057   2
   9   0   3 -0.2816 1.91335   7
  -9   0  -3 0.78002 1.97543   5
  -9   0  -3 4.63732 2.57184   1
 -11   0  -3 -2.7854 2.14873   5
  11   0   3 -2.3040 2.26835   2
 -11   0  -3 0.98561 2.46509   1
  11   0   3 -1.5754 2.09627   7
 -13   0  -3 8.30588 2.96489   5
 -13   0  -3 6.12230 3.37686   4
 -13   0  -3 11.9881 3.58094   1
  13   0   3 8.21596 2.69577   7
  13   0   3 6.99356 3.13138   2
 -15   0  -3 0.82189 3.13491   5
  15   0   3 -0.6184 3.11709   2
  15   0   3 3.93580 3.09382   7
 -15   0  -3 3.91401 3.81364   1
 -15   0  -3 -1.3766 3.41181   4
  17   0   3 1.79005 3.84686   2
  17   0   3 2.43058 3.49890   7
 -17   0  -3 -0.4826 3.80047   5
 -17   0  -3 6.27438 4.31792   4
 -17   0  -3 -7.5054 3.62631   1
 -19   0  -3 -0.5356 4.51934   4
 -19   0  -3 2.55783 4.82019   5
 -19   0  -3 2.48657 5.00127   1
  19   0   3 6.82288 4.64108   2
  19   0   3 -1.5540 3.88109   7
 -21   0  -3 -1.9678 5.52232   1
 -21   0  -3 5.74887 5.66613   4
  21   0   3 -1.0279 4.60947   7
 -20  -1   3 3.78074 4.57548   4
 -20  -1   3 1.96140 4.97729   1
  20  -1  -3 -0.6785 4.74962   2
  20  -1  -3 -2.0717 3.72904   7
  20   1  -3 -4.7759 3.66331   7
 -20   1   3 -6.3176 4.48330   1
 -20   1   3 2.82831 4.41124   4
 -20   1   3 1.29276 4.77751   5
 -18  -1   3 55.4448 6.79371   5
 -18  -1   3 57.5484 7.25572   1
  18  -1  -3 47.6539 6.78480   2
  18  -1  -3 39.8652 5.92632   7
 -18  -1   3 48.5104 6.93629   4
 -18   1   3 55.9670 6.91786   4
  18   1  -3 51.2026 7.02023   2
 -18   1   3 65.0036 7.36956   5
  18   1  -3 45.4799 5.91679   7
 -18   1   3 47.8911 7.01498   1
 -16  -1   3 3.44538 3.86767   1
  16  -1  -3 16.9951 4.26365   2
  16  -1  -3 8.72367 3.20398   7
 -16  -1   3 12.7455 4.06539   4
 -16  -1   3 15.1512 3.90231   5
 -16   1   3 15.5348 4.25573   5
  16   1  -3 12.9221 4.12611   2
  16   1  -3 21.1831 3.55207   7
 -16   1   3 9.93740 3.81688   4
 -16   1   3 11.7104 4.32524   1
 -14  -1   3 89.1027 9.80536   4
 -14  -1   3 85.2480 9.77414   1
  14  -1  -3 125.347 9.35322   7
 -14  -1   3 104.363 9.55793   5
  14   1  -3 81.4165 9.09719   7
 -14   1   3 116.984 9.85858   4
 -14   1   3 122.304 10.0793   1
  14   1  -3 107.732 9.90506   2
 -12  -1   3 92.8278 8.26916   5
 -12  -1   3 80.2339 8.42877   4
 -12  -1   3 89.5943 8.57307   1
  12  -1  -3 86.7993 7.96785   7
  12   1  -3 99.0256 8.01892   7
  12   1  -3 86.6233 8.37814   2
 -10  -1   3 10.5650 2.49528   5
 -10  -1   3 16.4463 2.93790   1
  10  -1  -3 15.0016 2.80556   2
  10  -1  -3 15.2259 2.37698   7
 -10  -1   3 15.1621 2.89185   4
 -10   1   3 18.7090 2.94156   5
 -10   1   3 13.3294 2.75198   4
  10   1  -3 6.69716 2.57454   2
 -10   1   3 15.9297 2.98653   1
  10   1  -3 12.3507 2.28159   7
  -8  -1   3 690.467 55.6935   4
   8  -1  -3 695.697 55.6234   2
  -8  -1   3 650.679 55.4681   5
  -8  -1   3 685.126 55.6129   1
   8  -1  -3 723.874 55.4504   7
   8   1  -3 742.377 55.6429   2
  -8   1   3 671.349 55.5863   1
   8   1  -3 697.985 55.4060   7
  -8   1   3 700.664 55.6503   4
  -8   1   3 679.810 55.6633   5
  -6  -1   3 5.22460 1.61951   1
   6  -1  -3 9.26660 1.61413   2
  -6  -1   3 4.88911 1.70088   4
   6  -1  -3 10.0683 1.39777   7
  -6  -1   3 4.96402 1.30793   5
   6   1  -3 7.66399 1.27611   7
  -6   1   3 6.57353 1.62774   1
   6   1  -3 3.47306 1.45801   2
  -6   1   3 5.74006 1.55871   4
  -6   1   3 8.93579 1.76761   5
   4  -1  -3 648.136 45.8747   2
  -4  -1   3 529.610 45.7850   5
  -4  -1   3 493.198 45.7697   2
   4  -1  -3 586.722 45.9572   5
  -4  -1   3 570.194 45.8988   4
  -4  -1   3 535.672 45.7063   7
  -4  -1   3 555.430 45.8337   1
   4  -1  -3 605.284 45.7764   7
  -4   1   3 617.653 45.8574   4
   4   1  -3 579.189 45.8164   2
   4   1  -3 587.679 45.9251   4
  -4   1   3 645.560 45.8574   1
   4   1  -3 533.152 45.7935   5
  -4   1   3 573.033 45.7429   7
  -4   1   3 542.085 45.9177   5
   4   1  -3 589.423 45.7544   7
  -2  -1   3 0.72121 0.52536   1
  -2  -1   3 0.97684 0.77827   4
  -2  -1   3 0.43519 0.37118   7
   2  -1  -3 -0.0557 0.41822   4
  -2  -1   3 0.80063 0.62170   5
   2  -1  -3 -0.1364 0.47535   3
   2  -1  -3 -0.1215 0.66159   5
  -2   1   3 0.08007 0.61324   2
   2   1  -3 0.59693 0.65908   4
  -2   1   3 -0.5395 0.44803   4
   2   1  -3 -0.0532 0.56080   5
   2   1  -3 -0.1155 0.39220   7
  -2   1   3 0.14340 0.65698   2
   2   1  -3 0.38705 0.48365   2
  -2   1   3 -1.5274 0.66919   5
   0  -1   3 748.047 62.3102   6
   0  -1   3 797.526 62.3252   4
   0  -1   3 802.156 62.2951   2
   0  -1   3 676.865 62.3035   3
   0   1  -3 770.420 62.2802   1
   0   1   3 825.888 62.3411   5
   0   1  -3 784.326 62.2946   2
   0   1  -3 841.644 62.3176   3
   0   1  -3 810.299 62.3304   4
   0   1  -3 782.419 62.3067   6
   2  -1   3 273.564 20.9572   3
   2  -1   3 267.367 21.0123   7
   2  -1   3 267.213 21.0631   5
  -2  -1  -3 232.815 20.9874   3
   2  -1   3 291.733 21.0338   1
  -2  -1  -3 234.342 20.9511   7
  -2  -1  -3 249.149 20.9249   5
  -2   1  -3 267.234 21.0946   5
   2   1   3 298.037 20.9295   5
  -2   1  -3 274.517 20.9659   3
   2   1   3 263.119 20.9973   7
  -2   1  -3 261.423 20.9967   7
   2   1   3 231.860 20.9971   3
   4  -1   3 5.63921 1.25044   5
  -4  -1  -3 4.05106 0.96638   5
   4  -1   3 3.27091 0.90823   3
  -4  -1  -3 4.25572 1.24692   3
  -4  -1  -3 6.46819 1.33082   1
   4  -1   3 4.20632 1.32752   2
   4  -1   3 1.13099 1.14910   7
   4   1   3 4.60531 1.43277   2
  -4   1  -3 5.51291 1.34105   5
  -4   1  -3 5.52266 1.34398   1
   4   1   3 4.32137 1.20186   7
  -4   1  -3 2.93108 0.99801   3
   4   1   3 2.38865 0.87330   5
   4   1   3 5.26989 1.22229   3
  -6  -1  -3 11.7825 1.86281   5
   6  -1   3 12.9460 2.13270   2
  -6  -1  -3 11.9430 2.02422   1
   6  -1   3 16.6837 2.07671   7
  -6  -1  -3 12.9553 2.10825   3
  -6   1  -3 17.7285 2.29902   1
   6   1   3 17.3548 1.88562   5
   6   1   3 14.1275 2.22283   2
  -6   1  -3 14.2024 2.18826   5
   6   1   3 18.0999 2.02221   7
  -6   1  -3 15.3522 1.92366   3
  -8  -1  -3 266.166 21.3293   1
   8  -1   3 268.918 21.2120   2
  -8  -1  -3 245.615 21.1549   5
   8  -1   3 265.108 21.1476   7
   8   1   3 273.211 21.3482   2
  -8   1  -3 256.074 21.3062   5
   8   1   3 277.442 21.1717   7
  -8   1  -3 225.659 21.1580   1
  10  -1   3 97.9003 8.72993   7
 -10  -1  -3 98.0821 8.81370   5
 -10  -1  -3 103.642 9.08805   1
  10  -1   3 96.0040 8.95615   2
 -10   1  -3 89.5363 9.03346   1
 -10   1  -3 95.3121 8.96010   5
  10   1   3 115.748 9.07750   2
  12  -1   3 53.3753 5.41283   7
  12  -1   3 56.1776 5.89482   2
 -12   1  -3 47.6922 5.87405   1
 -12   1  -3 50.9709 5.72949   5
 -14  -1  -3 26.3173 4.80116   1
  14  -1   3 33.8066 4.16458   7
  14  -1   3 38.5660 4.83035   2
 -14  -1  -3 20.9592 4.72520   4
 -14  -1  -3 24.6073 4.14035   5
  14   1   3 27.2189 4.62123   2
 -14   1  -3 34.5139 4.89390   4
 -14   1  -3 31.9031 4.90219   1
 -14   1  -3 21.5470 4.31588   5
  14   1   3 19.8374 3.93497   7
 -16  -1  -3 12.4696 3.88401   5
  16  -1   3 1.95002 3.35637   7
 -16  -1  -3 7.93794 4.24411   4
 -16  -1  -3 11.4869 4.38675   1
  16  -1   3 4.61190 3.64289   2
 -16   1  -3 16.3602 4.46990   1
 -16   1  -3 8.07363 3.98976   5
 -16   1  -3 8.45276 4.08683   4
  16   1   3 10.1536 3.51050   7
  16   1   3 11.2939 4.17016   2
  18  -1   3 4.90501 3.98426   7
 -18  -1  -3 15.8454 5.15196   1
 -18  -1  -3 7.27390 4.73545   4
  18  -1   3 6.71885 4.63368   2
 -18   1  -3 14.5267 4.91194   5
  18   1   3 10.4616 4.59660   2
  18   1   3 8.78226 4.01145   7
 -18   1  -3 19.7181 5.16216   4
 -18   1  -3 19.0290 5.34981   1
 -20  -1  -3 -0.8595 5.01196   1
  20  -1   3 2.21885 4.84357   2
 -20  -1  -3 -1.0447 5.11585   4
  20  -1   3 0.54521 4.32127   7
 -20   1  -3 -0.7735 5.18659   1
 -20   1  -3 -2.2084 4.99551   5
  20   1   3 0.11640 4.20710   7
 -20   1  -3 -0.3609 4.69395   4
 -21  -2   3 -4.1207 4.77737   4
 -21  -2   3 4.07763 5.55486   1
  21  -2  -3 -0.8727 4.79691   2
  21  -2  -3 -3.9923 3.98663   7
 -21   2   3 0.03202 5.06458   2
 -21   2   3 0.03115 5.09958   5
 -21   2   3 0.88207 4.53968   4
 -21   2   3 -0.7234 5.19733   1
 -19  -2   3 7.28649 4.63835   4
 -19  -2   3 2.52901 4.50198   1
  19  -2  -3 2.46622 3.53793   7
  19  -2  -3 0.83807 4.18350   2
 -19   2   3 5.34314 4.64889   1
 -19   2   3 9.22840 4.90072   5
 -19   2   3 4.35725 4.03761   4
  19   2  -3 -3.5386 3.32037   7
 -17  -2   3 1.94775 3.73888   4
 -17  -2   3 6.23128 4.22689   1
  17  -2  -3 -1.3776 3.05557   7
  17  -2  -3 0.24634 3.82208   2
 -17  -2   3 3.59207 3.47273   5
  17   2  -3 -4.7542 2.81173   7
  17   2  -3 -0.6677 3.84196   2
 -17   2   3 0.77658 3.52379   4
 -17   2   3 -4.5003 3.58800   1
 -17   2   3 -0.5985 3.87650   5
 -15  -2   3 61.6794 7.15985   1
 -15  -2   3 58.8508 6.59335   5
  15  -2  -3 63.7804 6.41246   7
  15  -2  -3 57.2291 7.00892   2
 -15  -2   3 64.1177 7.21588   4
  15   2  -3 58.9488 6.33469   7
 -15   2   3 64.7158 7.19305   1
 -15   2   3 64.7097 6.88958   4
  15   2  -3 71.7296 7.19691   2
 -15   2   3 61.7410 7.22584   5
 -13  -2   3 31.8051 4.69616   1
  13  -2  -3 35.5428 4.06012   7
 -13  -2   3 27.2804 4.58206   4
 -13  -2   3 37.2899 4.18259   5
  13  -2  -3 46.0583 4.89309   2
  13   2  -3 23.3207 4.25174   2
  13   2  -3 32.1340 3.94462   7
 -13   2   3 34.2374 4.42709   4
 -13   2   3 27.8026 4.57203   1
 -13   2   3 40.7047 4.86531   5
  11  -2  -3 17.6753 2.72624   7
 -11  -2   3 19.6582 2.79569   5
  11  -2  -3 20.6681 3.31557   2
 -11  -2   3 20.4343 3.41801   1
 -11  -2   3 12.8744 3.11514   4
 -11   2   3 24.6814 3.55948   5
 -11   2   3 18.8581 3.31609   1
  11   2  -3 15.9884 2.61171   7
  11   2  -3 15.6059 3.15306   2
 -11   2   3 17.3348 3.05428   4
   9  -2  -3 251.649 19.1888   2
   9  -2  -3 229.051 18.8076   7
  -9  -2   3 220.423 19.2278   4
  -9  -2   3 227.741 19.1154   1
  -9  -2   3 207.869 18.8018   5
  -9   2   3 232.309 19.2983   5
  -9   2   3 232.216 19.0943   1
   9   2  -3 234.247 18.8337   7
  -9   2   3 247.313 19.0808   4
   9   2  -3 232.449 19.0671   2
  -7  -2   3 3.46630 1.95068   4
  -7  -2   3 1.88437 1.77177   1
   7  -2  -3 5.99451 1.55559   7
  -7  -2   3 3.44993 1.39578   5
   7  -2  -3 1.06559 1.63171   2
   7   2  -3 5.16759 1.43251   7
  -7   2   3 0.91185 1.62004   1
  -7   2   3 3.44375 1.92318   5
   7   2  -3 3.42537 1.68400   2
  -7   2   3 3.08354 1.53989   4
  -5  -2   3 795.554 63.9966   4
  -5  -2   3 721.343 63.7685   7
  -5  -2   3 748.715 63.8946   1
   5  -2  -3 932.776 64.0005   2
  -5  -2   3 703.988 63.8278   2
  -5  -2   3 722.782 63.8115   5
  -5   2   3 853.007 63.8732   7
  -5   2   3 819.016 63.9243   1
   5   2  -3 810.557 63.8418   7
   5   2  -3 823.071 63.9080   2
   5   2  -3 744.169 63.8295   5
  -5   2   3 859.552 63.9558   2
  -5   2   3 822.950 64.1341   5
  -5   2   3 873.936 63.8991   4
  -3  -2   3 707.706 61.3797   5
  -3  -2   3 733.851 61.3439   7
   3  -2  -3 782.233 61.6068   5
   3  -2  -3 804.587 61.3508   3
  -3  -2   3 714.945 61.3902   1
  -3  -2   3 757.629 61.4960   4
   3   2  -3 762.767 61.3680   7
  -3   2   3 882.524 61.3956   4
  -3   2   3 816.825 61.6283   5
   3   2  -3 787.980 61.5089   4
   3   2  -3 790.760 61.3993   2
   3   2  -3 719.599 61.3862   5
   1  -2  -3 110.881 8.16273   3
   1  -2  -3 101.683 8.20836   2
   1  -2  -3 101.351 8.26868   5
   1  -2  -3 101.539 8.13959   6
  -1  -2   3 93.7254 8.22219   4
  -1  -2   3 94.1122 8.17615   6
  -1   2   3 110.421 8.15363   3
   1   2  -3 93.8714 8.21953   4
  -1   2   3 110.036 8.19484   7
  -1   2   3 107.241 8.24499   2
  -1   2   3 111.524 8.28893   5
   1   2  -3 97.4956 8.17989   6
  -1   2   3 99.3566 8.13990   6
   1   2  -3 84.9336 8.12324   7
  -1  -2  -3 272.295 22.9415   3
   1  -2   3 293.378 22.9317   6
   1  -2   3 308.279 23.0437   5
  -1  -2  -3 255.793 22.9028   1
  -1  -2  -3 287.072 22.8960   7
   1  -2   3 317.117 22.9049   2
  -1   2  -3 326.435 23.0733   5
  -1   2  -3 280.430 22.9224   4
  -1   2  -3 299.409 22.8584   3
   1   2   3 268.924 22.8780   6
  -1   2  -3 322.545 22.9056   1
   1   2   3 267.560 22.8455   5
   1   2   3 270.231 22.9187   7
   1   2   3 267.812 22.9248   2
   1   2   3 273.400 22.9424   3
  -1   2  -3 280.124 22.9146   6
   3  -2   3 496.405 36.8454   5
  -3  -2  -3 418.503 36.7278   3
   3  -2   3 511.427 36.7387   1
   3  -2   3 500.611 36.7365   2
   3  -2   3 492.080 36.5660   3
  -3  -2  -3 423.791 36.7419   2
  -3  -2  -3 397.190 36.5907   7
   3  -2   3 465.899 36.6975   7
  -3   2  -3 476.308 36.7261   1
   3   2   3 395.532 36.7058   3
  -3   2  -3 462.239 36.6784   7
   3   2   3 438.870 36.6505   7
  -3   2  -3 485.689 36.8542   5
  -3   2  -3 464.994 36.5655   3
   5  -2   3 3.88549 1.40670   7
  -5  -2  -3 3.71018 1.45609   3
  -5  -2  -3 4.90099 0.98711   5
   5  -2   3 3.60763 0.90985   3
   5  -2   3 5.24918 1.37121   2
  -5  -2  -3 3.98102 1.35071   1
   5   2   3 3.28294 1.29433   7
   5   2   3 4.74191 1.45331   2
  -5   2  -3 2.46147 1.46681   5
  -5   2  -3 8.98063 1.60577   1
  -5   2  -3 5.92513 1.07104   3
   5   2   3 5.43956 0.92508   5
   7  -2   3 -1.3080 1.58618   2
  -7  -2  -3 -1.3020 1.78298   3
  -7  -2  -3 2.24254 1.79284   1
  -7  -2  -3 1.97353 1.34873   5
   7  -2   3 -2.0772 1.64177   7
  -7   2  -3 2.88367 1.95530   5
   7   2   3 4.41963 1.75979   7
   7   2   3 -0.7949 1.08184   5
  -7   2  -3 -3.6121 1.68739   1
   7   2   3 -1.4266 1.83696   2
   9  -2   3 14.9856 2.91582   2
  -9  -2  -3 13.2577 2.34740   5
  -9  -2  -3 12.7811 2.88807   1
   9  -2   3 15.7982 2.70011   7
  -9  -2  -3 14.4587 3.29970   4
  -9   2  -3 21.0301 3.24450   1
   9   2   3 22.2973 3.09747   2
   9   2   3 20.1482 2.93359   7
  -9   2  -3 16.2031 3.08085   5
 -11  -2  -3 -0.2911 2.55145   4
  11  -2   3 2.93896 2.35727   2
 -11  -2  -3 6.72732 2.67357   1
  11  -2   3 1.99916 2.20226   7
  11   2   3 3.88242 2.27031   7
 -11   2  -3 2.14244 2.54092   5
  11   2   3 0.97642 2.34779   2
 -11   2  -3 2.18329 2.56262   1
 -13  -2  -3 79.6314 8.81641   4
 -13  -2  -3 88.3837 8.20609   5
 -13  -2  -3 90.6175 8.84925   1
  13  -2   3 99.4634 8.65013   2
  13  -2   3 85.6055 8.23843   7
 -13   2  -3 95.5374 8.89445   5
 -13   2  -3 92.7169 8.82181   1
  13   2   3 83.5568 8.18652   7
  13   2   3 77.3264 8.47920   2
 -15  -2  -3 6.06597 3.16141   5
 -15  -2  -3 2.15143 4.01713   4
  15  -2   3 5.90028 3.62956   2
 -15  -2  -3 9.15439 3.99827   1
  15  -2   3 -0.1219 2.98144   7
 -15   2  -3 7.58501 3.82872   1
  15   2   3 4.26775 3.65769   2
  15   2   3 1.24378 2.91705   7
 -15   2  -3 6.83843 3.70821   4
 -15   2  -3 5.54601 3.60142   5
  17  -2   3 7.50420 3.69757   7
 -17  -2  -3 5.23212 4.46743   1
 -17  -2  -3 1.35884 4.32587   4
  17  -2   3 9.02144 4.15157   2
 -17   2  -3 9.20187 4.70441   1
  17   2   3 4.59114 3.64634   7
 -17   2  -3 11.7690 4.56766   5
 -17   2  -3 6.09512 4.08229   4
  17   2   3 3.31635 3.97984   2
 -19  -2  -3 6.35987 4.99008   1
 -19  -2  -3 -2.8072 4.84861   4
  19  -2   3 4.75109 4.44167   2
  19  -2   3 3.27383 3.99640   7
 -19   2  -3 1.49948 4.80554   1
  19   2   3 2.43617 4.02467   7
 -19   2  -3 -1.3740 4.60173   5
 -19   2  -3 0.61492 4.43835   4
 -21  -2  -3 5.01140 5.89753   1
  21  -2   3 5.40256 5.33462   2
  21  -2   3 1.09828 4.52723   7
 -21  -2  -3 -1.1285 5.67841   4
  21   2   3 1.05802 4.76050   7
 -21   2  -3 4.19778 5.22835   4
 -21   2  -3 4.15452 5.77559   1
 -20  -3   3 7.53522 5.02508   4
  20  -3  -3 1.82361 4.48046   2
 -20  -3   3 -1.4991 4.81111   1
 -20   3   3 0.77918 4.96661   5
 -20   3   3 5.66070 5.00199   2
 -20   3   3 6.00722 4.52907   4
 -20   3   3 0.62839 4.72196   1
  20   3  -3 1.56815 3.91232   7
  18  -3  -3 6.75594 4.19767   2
 -18  -3   3 7.47153 4.56049   4
 -18  -3   3 4.52791 4.61301   1
  18  -3  -3 2.68793 3.44950   7
 -18   3   3 1.36749 4.41669   5
 -18   3   3 6.06670 4.52241   2
 -18   3   3 5.56938 3.89586   4
 -18   3   3 12.4125 4.58072   1
  18   3  -3 1.64533 3.36920   7
  16  -3  -3 15.6287 3.37388   7
 -16  -3   3 5.51033 3.07086   5
 -16  -3   3 6.23171 3.94377   4
  16  -3  -3 6.63144 3.84552   2
 -16  -3   3 6.19293 4.06726   1
 -16   3   3 4.18565 3.42757   4
  16   3  -3 3.23752 3.02435   7
 -16   3   3 2.44337 3.71308   1
 -16   3   3 7.88278 4.21719   5
 -14  -3   3 -4.4771 3.07828   1
 -14  -3   3 0.85699 3.06784   4
  14  -3  -3 -0.9435 2.99057   2
 -14  -3   3 -0.9693 2.27329   5
  14  -3  -3 2.78617 2.50363   7
 -14   3   3 0.28677 3.12160   1
 -14   3   3 3.07759 2.71324   4
  14   3  -3 -1.7089 2.35445   7
 -14   3   3 -4.3222 3.01960   5
  14   3  -3 -1.4338 2.86779   2
 -12  -3   3 1.36681 2.64324   1
 -12  -3   3 -0.6151 2.43603   4
 -12  -3   3 -1.0980 1.78259   5
  12  -3  -3 -3.1702 1.88748   7
  12  -3  -3 4.90746 2.52343   2
 -12   3   3 2.13752 2.73151   5
  12   3  -3 1.51490 2.41086   2
 -12   3   3 4.72139 2.39635   4
 -12   3   3 -2.0128 2.27048   1
  12   3  -3 0.71031 2.01083   7
  10  -3  -3 13.1809 2.33681   7
 -10  -3   3 15.2661 2.91806   1
  10  -3  -3 9.64912 2.60487   2
 -10  -3   3 11.9966 2.03847   5
 -10  -3   3 11.2287 2.78174   4
 -10   3   3 8.53901 2.27647   4
  10   3  -3 11.0527 2.57707   2
  10   3  -3 14.6430 2.27454   7
 -10   3   3 9.99081 2.55994   1
 -10   3   3 14.7053 2.96777   5
  -8  -3   3 2.61234 2.15903   4
  -8  -3   3 2.55627 1.44268   5
   8  -3  -3 0.49344 1.79683   2
  -8  -3   3 2.03914 2.12351   1
  -8   3   3 1.07899 1.88792   1
   8   3  -3 -0.3815 1.81348   2
  -8   3   3 0.31399 2.15318   5
   8   3  -3 0.83911 1.56218   7
  -8   3   3 -0.7761 1.59165   4
  -6  -3   3 68.2778 6.27868   2
   6  -3  -3 79.3663 6.52959   2
  -6  -3   3 73.6185 6.16049   5
   6  -3  -3 75.1508 6.06780   3
  -6   3   3 70.6401 6.66218   5
   6   3  -3 75.2906 6.21608   5
  -6   3   3 82.8807 6.56429   2
   6   3  -3 71.4038 6.39257   2
   6   3  -3 69.4449 6.14596   7
  -4  -3   3 102.560 9.34075   1
  -4  -3   3 109.090 9.29316   7
   4  -3  -3 113.825 9.19542   3
  -4  -3   3 115.109 9.58925   4
  -4   3   3 128.448 9.65556   5
  -4   3   3 121.286 9.51264   2
   4   3  -3 120.962 9.38742   2
   4   3  -3 113.167 9.30048   7
   4   3  -3 111.397 9.30123   5
   2  -3  -3 270.647 21.9447   5
  -2  -3   3 259.547 21.8572   4
   2  -3  -3 310.679 21.7241   3
   2  -3  -3 279.676 21.8619   2
  -2  -3   3 257.142 21.7145   7
  -2  -3   3 258.043 21.7844   6
  -2  -3   3 237.349 21.6828   1
   2  -3  -3 266.813 21.7607   6
  -2  -3   3 254.179 21.6751   2
   2   3  -3 287.209 21.7056   2
   2   3  -3 270.267 21.8311   6
  -2   3   3 290.870 21.7113   3
  -2   3   3 302.418 22.0229   5
  -2   3   3 277.760 21.8612   2
   2   3  -3 267.065 21.7576   7
   2   3  -3 268.805 21.8692   4
   0  -3  -3 18.4157 1.74210   6
   0  -3   3 18.4761 1.58421   1
   0  -3   3 21.2574 1.95067   5
   0  -3   3 13.7504 1.83463   4
   0  -3   3 17.5701 1.58316   2
   0  -3   3 17.6410 1.88097   6
   0  -3  -3 16.1688 1.78470   1
   0  -3  -3 19.1853 1.81757   7
   0   3  -3 18.4685 1.96533   5
   0   3   3 17.3671 1.85830   7
   0   3  -3 16.4533 1.82331   4
   0   3   3 18.7713 1.73827   6
   0   3  -3 16.5078 1.82862   6
   0   3   3 17.6181 1.78803   3
   0   3   3 19.7607 1.86466   2
   0   3  -3 18.9661 1.57571   2
   0   3   3 17.3171 1.84766   5
  -2  -3  -3 550.720 46.5888   1
   2  -3   3 608.714 46.6472   6
  -2  -3  -3 502.330 46.6835   4
  -2  -3  -3 491.254 46.5609   2
   2  -3   3 646.964 46.8662   5
   2  -3   3 636.167 46.6237   2
  -2  -3  -3 566.183 46.6935   3
   2   3   3 552.938 46.6003   6
   2   3   3 581.765 46.6335   2
  -2   3  -3 652.625 46.6407   1
   2   3   3 576.024 46.6356   7
  -2   3  -3 676.694 46.8833   5
   2   3   3 526.044 46.6441   3
  -2   3  -3 627.001 46.5114   3
   4  -3   3 22.3147 1.80622   3
   4  -3   3 18.4652 2.16205   2
  -4  -3  -3 15.1479 2.28364   3
  -4  -3  -3 21.3845 2.22545   1
  -4   3  -3 14.5428 2.36193   5
  -4   3  -3 22.2464 1.80862   3
   4   3   3 20.1669 2.23742   7
  -4   3  -3 17.5912 2.16397   1
  -6  -3  -3 259.923 22.6191   3
   6  -3   3 306.490 22.5100   7
   6  -3   3 316.902 22.2345   3
  -6  -3  -3 245.131 22.1653   5
   6  -3   3 300.542 22.5569   2
  -6  -3  -3 265.676 22.4379   1
  -6  -3  -3 262.017 22.6027   4
  -6   3  -3 301.517 22.8109   5
   6   3   3 258.009 22.1874   5
   6   3   3 259.358 22.4727   2
   6   3   3 276.037 22.4041   7
  -6   3  -3 280.194 22.5679   1
   8  -3   3 5.56112 2.15065   7
   8  -3   3 2.24913 2.02563   2
  -8  -3  -3 9.08526 2.68805   4
  -8  -3  -3 6.85268 2.25569   1
  -8  -3  -3 6.35099 1.50925   5
  -8   3  -3 3.05203 2.30559   1
  -8   3  -3 3.15464 2.42629   5
   8   3   3 5.23701 2.21361   2
   8   3   3 4.30518 2.09127   7
   8   3   3 2.68754 1.29791   5
  10  -3   3 22.7358 3.22339   2
 -10  -3  -3 18.3366 3.28767   1
 -10  -3  -3 26.5278 3.85606   4
  10  -3   3 18.8199 3.08950   7
 -10  -3  -3 21.0843 2.63738   5
  10   3   3 19.4380 3.21633   2
 -10   3  -3 19.4724 3.51289   5
 -10   3  -3 19.9516 3.33614   1
  10   3   3 17.9209 2.91464   7
  12  -3   3 18.6464 3.31032   2
 -12  -3  -3 6.14274 3.42148   4
 -12  -3  -3 18.3628 2.68519   5
 -12  -3  -3 11.8594 3.42947   1
  12  -3   3 19.8398 3.13395   7
  12   3   3 13.8784 2.97980   7
 -12   3  -3 10.6109 3.24788   1
  12   3   3 11.4856 3.15777   2
 -12   3  -3 11.7293 3.45457   5
 -14  -3  -3 2.16542 3.62574   1
 -14  -3  -3 -1.9401 2.30661   5
  14  -3   3 -1.2535 2.68519   7
 -14  -3  -3 5.92721 3.89911   4
  14  -3   3 1.47410 3.06185   2
  14   3   3 1.42330 3.15709   2
 -14   3  -3 1.98206 3.25771   1
 -14   3  -3 -1.7902 3.12608   5
  14   3   3 2.01503 2.82575   7
  16  -3   3 37.1675 4.86404   7
 -16  -3  -3 31.1876 5.73307   4
 -16  -3  -3 18.3265 5.22865   1
  16  -3   3 21.0247 4.83677   2
 -16   3  -3 27.0181 5.08981   4
 -16   3  -3 34.5762 5.59348   1
 -16   3  -3 37.4361 5.62936   5
  16   3   3 32.0376 5.36723   2
  16   3   3 27.7557 4.66636   7
 -18  -3  -3 7.92938 5.17293   4
  18  -3   3 11.2429 4.46621   2
 -18  -3  -3 7.74578 4.94733   1
  18  -3   3 5.73531 3.91381   7
 -18   3  -3 15.8260 5.09570   5
  18   3   3 11.4139 4.18728   7
 -18   3  -3 14.2390 4.69883   4
 -18   3  -3 13.1491 5.06222   1
  20  -3   3 1.58003 4.70942   2
 -20  -3  -3 -0.2360 5.32165   4
 -20  -3  -3 -0.5541 5.06712   1
  20  -3   3 1.74248 4.24578   7
 -20   3  -3 0.09323 5.16870   5
 -20   3  -3 0.75121 4.61266   4
  20   3   3 -0.8897 4.18630   7
 -20   3  -3 -4.9933 4.90804   1
 -21  -4   3 1.26001 5.65465   4
  21  -4  -3 7.67994 5.34283   2
 -21  -4   3 10.3788 5.78506   1
 -21   4   3 10.9547 6.13877   5
 -21   4   3 -1.1499 5.36192   2
  19  -4  -3 18.3806 4.98486   2
 -19  -4   3 14.0864 5.30021   1
 -19  -4   3 18.7018 5.52653   4
 -19   4   3 12.2769 5.11427   2
 -19   4   3 6.37838 5.07347   5
 -19   4   3 14.7487 4.56806   4
 -17  -4   3 6.33516 4.15284   4
  17  -4  -3 9.92518 4.00165   2
 -17  -4   3 11.3629 4.52857   1
 -17   4   3 8.18841 4.16278   1
 -17   4   3 2.67102 4.36583   5
  17   4  -3 9.30160 3.43224   7
 -17   4   3 2.64326 3.42742   4
 -17   4   3 3.96946 4.11035   2
  15  -4  -3 0.52515 3.06090   2
 -15  -4   3 -1.6210 3.35904   4
 -15  -4   3 1.10738 2.47042   5
 -15  -4   3 3.45327 3.70971   1
  15   4  -3 1.10905 2.78867   7
 -15   4   3 0.24756 3.62968   5
 -15   4   3 -0.5220 3.23194   1
 -15   4   3 0.56506 2.81235   4
 -15   4   3 0.45604 3.30399   2
  13  -4  -3 19.8184 3.69228   2
 -13  -4   3 19.4755 4.04379   4
 -13  -4   3 19.1562 4.02116   1
 -13  -4   3 20.1296 2.94855   5
  13   4  -3 14.3763 3.58267   2
 -13   4   3 25.4693 4.45404   5
  13   4  -3 18.6669 3.23435   7
 -13   4   3 24.5107 3.61507   4
 -13   4   3 22.5709 3.97999   2
 -13   4   3 24.6166 3.92989   1
 -11  -4   3 22.6596 2.69620   5
 -11  -4   3 23.2948 3.55718   1
  11  -4  -3 16.7361 3.23469   2
 -11  -4   3 22.9571 3.67864   4
 -11   4   3 22.2877 3.52358   2
  11   4  -3 24.0010 3.42976   2
  11   4  -3 20.7116 2.95875   7
 -11   4   3 18.3507 3.03358   4
 -11   4   3 20.4633 3.81888   5
 -11   4   3 23.1878 3.51157   1
  -9  -4   3 179.406 17.6610   4
   9  -4  -3 213.766 17.5775   2
  -9  -4   3 195.113 17.5316   1
  -9  -4   3 204.166 17.1108   5
   9   4  -3 218.373 17.5267   2
  -9   4   3 219.530 17.9856   5
   9   4  -3 209.460 17.3347   7
  -9   4   3 236.106 17.4775   4
  -9   4   3 218.478 17.5983   2
  -9   4   3 221.895 17.6945   1
  -7  -4   3 91.9988 7.87659   5
  -7  -4   3 87.6531 8.48060   4
   7  -4  -3 95.1524 7.78154   3
   7  -4  -3 96.2439 8.33817   2
  -7   4   3 108.798 8.42581   2
   7   4  -3 84.3483 7.94402   5
   7   4  -3 96.5764 8.07915   7
  -7   4   3 112.816 8.86697   5
   5  -4  -3 206.725 16.2906   3
  -5  -4   3 196.028 16.7491   4
  -5  -4   3 187.809 16.4884   1
  -5   4   3 221.496 16.9297   5
  -5   4   3 214.295 16.6817   2
   5   4  -3 193.266 16.3986   5
   5   4  -3 200.467 16.4919   7
   5   4  -3 214.845 16.5338   2
   3  -4  -3 153.151 10.6404   3
  -3  -4   3 124.904 10.9089   4
  -3  -4   3 117.077 10.6611   1
  -3  -4   3 130.609 10.7909   6
   3  -4  -3 130.265 10.7588   6
  -3  -4   3 119.251 10.6299   2
  -3   4   3 138.374 10.6152   3
  -3   4   3 136.340 10.8869   2
   3   4  -3 126.757 10.7470   7
  -3   4   3 148.093 11.1841   5
   3   4  -3 134.285 10.6910   2
  -1  -4   3 221.668 18.3461   6
   1  -4  -3 241.563 18.2345   4
  -1  -4   3 224.123 18.3697   5
   1  -4  -3 229.827 18.4645   5
   1  -4  -3 247.682 18.3276   3
  -1  -4   3 217.262 18.1955   1
   1  -4  -3 238.411 18.3204   6
  -1  -4   3 220.162 18.3700   4
  -1  -4   3 222.265 18.2006   2
   1  -4  -3 235.324 18.3543   2
  -1   4   3 227.357 18.3427   6
   1   4  -3 224.225 18.3384   7
  -1   4   3 226.606 18.5604   5
  -1   4   3 237.809 18.2944   3
   1   4  -3 223.996 18.2176   2
   1   4  -3 207.279 18.3698   4
  -1   4   3 239.382 18.4042   7
   1   4  -3 214.791 18.3360   5
  -1   4   3 241.479 18.4062   2
  -1  -4  -3 239.959 21.1533   1
  -1  -4  -3 252.213 21.1633   5
  -1  -4  -3 263.263 21.1248   6
   1  -4   3 281.271 21.2330   4
   1  -4   3 305.192 21.1849   1
   1  -4   3 274.938 21.2476   6
  -1  -4  -3 255.545 21.2949   3
  -1  -4  -3 251.809 21.2331   4
   1   4   3 248.279 21.1971   5
  -1   4  -3 297.829 21.4715   5
   1   4   3 259.916 21.2368   7
   1   4   3 251.578 21.2312   6
  -1   4  -3 264.450 21.2110   4
   1   4   3 261.211 21.2406   2
  -1   4  -3 265.518 21.1394   2
   3  -4   3 44.7725 3.92296   2
  -3  -4  -3 41.2851 4.08753   4
   3  -4   3 48.8171 4.02515   6
  -3  -4  -3 40.0620 4.13658   3
  -3  -4  -3 39.4808 3.90050   1
  -3  -4  -3 40.0319 3.81005   2
   3   4   3 46.3595 3.99615   7
  -3   4  -3 46.1575 3.90964   1
   3   4   3 46.7079 3.98132   2
  -3   4  -3 55.0127 4.43217   5
  -5  -4  -3 -0.0055 1.71672   3
  -5  -4  -3 -2.6768 1.67411   4
  -5  -4  -3 0.04496 1.34469   1
   5  -4   3 0.93594 1.33895   2
   5   4   3 -0.8910 1.35378   7
  -5   4  -3 0.49513 1.36355   1
   5   4   3 1.32876 1.48468   2
  -7  -4  -3 204.733 17.8342   4
  -7  -4  -3 221.957 17.5690   1
   7  -4   3 223.712 17.6492   2
   7  -4   3 235.125 17.2023   3
  -7  -4  -3 192.915 17.0880   5
  -7   4  -3 209.478 17.6284   1
  -7   4  -3 215.695 17.9701   5
   7   4   3 219.214 17.5283   7
   7   4   3 218.234 17.6201   2
   7   4   3 200.015 17.1044   5
  -9  -4  -3 -2.1889 2.24167   4
  -9  -4  -3 2.15149 1.23530   5
  -9  -4  -3 2.01964 2.20792   1
   9  -4   3 4.79501 2.11650   2
  -9   4  -3 6.09141 2.65313   5
   9   4   3 1.81630 2.10639   2
  -9   4  -3 7.37912 2.31457   1
   9   4   3 0.95122 2.04884   7
   9   4   3 1.22858 1.15237   5
 -11  -4  -3 160.262 13.4905   5
 -11  -4  -3 145.211 14.0211   1
  11  -4   3 195.335 14.2702   2
 -11  -4  -3 165.288 14.5396   4
  11  -4   3 169.262 13.9879   7
  11   4   3 157.535 13.8934   7
 -11   4  -3 165.560 14.5365   5
 -11   4  -3 174.387 14.2652   1
  11   4   3 150.044 14.0571   2
  13  -4   3 0.34878 2.58398   7
 -13  -4  -3 0.15436 3.42227   4
 -13  -4  -3 -0.2264 3.00299   1
 -13  -4  -3 3.46642 2.06284   5
  13  -4   3 0.35333 2.82098   2
 -13   4  -3 -3.0242 3.02789   5
 -13   4  -3 0.35104 2.91650   1
  13   4   3 1.47494 2.87420   2
  13   4   3 5.04423 2.80822   7
  15  -4   3 39.0180 4.93929   7
 -15  -4  -3 30.0472 5.58099   1
 -15  -4  -3 41.5386 5.93454   4
  15  -4   3 25.7541 5.00160   2
  15   4   3 42.2494 5.00501   7
 -15   4  -3 30.1937 5.11714   4
 -15   4  -3 29.1317 5.62732   5
 -15   4  -3 33.8225 5.39422   1
  15   4   3 36.7688 5.41900   2
  17  -4   3 20.7825 4.44445   7
 -17  -4  -3 14.7292 5.10750   1
 -17  -4  -3 23.9272 5.76298   4
  17  -4   3 23.4041 4.92975   2
 -17   4  -3 21.1929 5.29533   1
 -17   4  -3 29.3488 5.68317   5
  17   4   3 14.0356 4.37026   7
 -19  -4  -3 3.37429 5.24755   4
 -19  -4  -3 9.76016 5.47686   1
 -19   4  -3 10.5979 5.41531   5
 -19   4  -3 4.98482 4.63201   4
  21  -4   3 21.1496 5.88546   2
 -21  -4  -3 13.8462 6.50633   4
 -21  -4  -3 11.2991 6.19994   1
 -21   4  -3 21.3752 6.80983   5
  21   4   3 8.15555 5.14248   7
 -21   4  -3 5.83994 5.62776   4
 -21   4  -3 15.2020 6.26440   1
 -20  -5   3 -3.2969 4.85382   1
  20  -5  -3 8.21123 5.00521   2
 -20  -5   3 5.48716 5.41247   4
  20   5  -3 -1.7552 4.12405   7
 -20   5   3 2.16694 5.48115   5
 -20   5   3 -3.5324 4.90906   2
 -18  -5   3 4.82489 4.45232   1
  18  -5  -3 8.15143 4.19881   2
 -18  -5   3 3.06790 4.39240   4
 -18   5   3 7.91745 4.55367   2
 -18   5   3 -0.0095 3.49454   4
  18   5  -3 0.61303 3.58715   7
 -18   5   3 0.54851 4.49517   5
 -16  -5   3 -2.0141 3.69494   4
 -16  -5   3 -0.8599 3.83924   1
  16  -5  -3 0.11401 3.37815   2
 -16   5   3 -2.4606 2.82036   4
  16   5  -3 0.31852 3.07291   7
 -16   5   3 6.52136 4.12347   5
 -16   5   3 3.77208 3.66858   2
  14  -5  -3 3.75890 1.84822   3
 -14  -5   3 3.21212 3.50082   1
  14  -5  -3 5.46736 3.10099   2
 -14  -5   3 -1.8328 3.25857   4
 -14  -5   3 2.28384 2.05422   5
 -14   5   3 1.24772 3.53119   5
  14   5  -3 4.05788 2.77178   7
 -14   5   3 2.19314 2.62633   4
 -14   5   3 0.08889 2.96473   2
  12  -5  -3 12.4235 3.18281   2
  12  -5  -3 19.8971 2.20702   3
 -12  -5   3 8.52711 3.28223   1
 -12  -5   3 16.3587 2.41595   5
 -12  -5   3 19.1257 3.78719   4
 -12   5   3 16.7182 3.42642   2
  12   5  -3 16.5756 3.00902   7
 -12   5   3 14.9799 2.96520   4
 -12   5   3 20.4934 4.09776   5
  10  -5  -3 61.1475 5.05595   3
  10  -5  -3 56.8893 5.76148   2
 -10  -5   3 59.8393 6.10381   4
 -10  -5   3 54.9559 5.00974   5
 -10  -5   3 46.7663 5.69597   1
  10  -5  -3 56.4312 4.90264   3
  10   5  -3 46.4568 5.55889   2
 -10   5   3 65.2150 5.53366   4
 -10   5   3 61.2959 6.39751   5
 -10   5   3 56.1910 5.79781   2
  10   5  -3 64.0410 5.52217   7
  -8  -5   3 29.9426 3.34532   2
  -8  -5   3 24.7304 3.58196   1
  -8  -5   3 33.4536 3.99418   4
   8  -5  -3 28.7363 3.61833   2
   8  -5  -3 36.3559 2.83245   3
   8  -5  -3 35.3789 2.90828   3
  -8   5   3 32.7616 4.28980   5
  -8   5   3 34.5640 3.79482   2
   8   5  -3 28.7159 3.07036   5
   8   5  -3 20.5696 3.42460   2
   8   5  -3 33.6838 3.49489   7
  -6  -5   3 91.1159 8.91716   1
  -6  -5   3 107.543 9.34438   4
  -6   5   3 117.823 9.69478   5
   6   5  -3 100.625 8.73949   5
  -6   5   3 114.393 9.16117   2
   6   5  -3 120.257 9.03570   7
   6   5  -3 101.336 8.92929   2
  -4  -5   3 6.06594 1.25507   1
  -4  -5   3 10.2692 1.94368   4
  -4  -5   3 7.16107 1.13799   2
   4  -5  -3 10.4686 1.59486   6
  -4   5   3 3.66787 1.89163   5
   4   5  -3 6.80333 1.51202   7
   4   5  -3 6.97560 1.30292   2
  -4   5   3 7.87494 1.60852   2
   2  -5  -3 108.648 8.55609   2
   2  -5  -3 109.396 8.48949   6
  -2  -5   3 102.849 8.29032   2
  -2  -5   3 97.9304 8.48236   6
   2  -5  -3 104.781 8.35811   3
  -2  -5   3 95.3623 8.27446   1
  -2  -5   3 96.7212 8.56655   4
  -2   5   3 108.129 8.35825   3
   2   5  -3 93.1471 8.47723   5
   2   5  -3 99.4063 8.30421   2
  -2   5   3 107.965 8.55673   2
  -2   5   3 117.195 8.85769   5
   2   5  -3 95.6113 8.49167   7
  -2   5   3 107.855 8.57214   7
   0  -5   3 8.57941 1.03235   2
   0  -5  -3 7.58672 1.29903   5
   0  -5  -3 4.09979 1.23181   6
   0  -5  -3 5.40531 1.28811   3
   0  -5  -3 7.61172 1.18895   4
   0  -5   3 10.1621 1.42922   4
   0  -5  -3 6.11289 1.22658   1
   0  -5   3 8.48782 1.42530   6
   0   5   3 8.97666 1.44912   5
   0   5  -3 11.4071 1.08246   2
   0   5  -3 9.69079 1.45786   7
   0   5  -3 4.37317 1.20036   4
   0   5   3 9.24719 1.25228   4
   0   5   3 6.93649 1.38118   7
   0   5   3 8.27982 1.23556   3
   0   5   3 8.05931 1.31269   2
   0   5  -3 6.72009 1.48529   5
  -2  -5  -3 0.29340 1.03161   1
  -2  -5  -3 -0.0265 0.67194   5
  -2  -5  -3 0.38107 1.11369   6
   2  -5   3 -0.4432 1.18638   6
  -2  -5  -3 0.25868 1.12905   4
  -2  -5  -3 0.98078 1.27668   3
   2   5   3 1.63819 0.78984   5
  -2   5  -3 0.24195 0.93789   4
  -2   5  -3 0.26426 0.64115   3
   2   5   3 1.73236 1.08445   2
  -2   5  -3 -0.3002 1.40000   5
  -2   5  -3 0.48210 0.88658   2
   2   5   3 -0.0162 1.18889   7
   4  -5   3 -0.1248 1.30520   1
   4  -5   3 -5.0049 1.28846   6
  -4  -5  -3 -0.0660 1.38188   1
  -4  -5  -3 0.67747 1.75194   3
   4  -5   3 0.20920 1.17041   2
  -4  -5  -3 -3.7447 1.33507   4
  -4  -5  -3 -0.8047 1.01090   2
   4   5   3 0.23958 1.42238   2
   4   5   3 -0.3606 1.35856   7
  -4   5  -3 1.84969 1.27776   2
  -4   5  -3 -0.1805 1.79120   5
   6  -5   3 20.1061 2.70531   2
  -6  -5  -3 17.2490 3.01519   4
  -6   5  -3 16.5158 3.16380   5
  -6   5  -3 19.6982 2.63578   1
   6   5   3 21.5499 2.75617   7
   8  -5   3 -0.6650 1.96099   2
  -8  -5  -3 2.31470 2.39039   4
  -8  -5  -3 3.78427 2.10187   1
   8  -5   3 3.03763 1.07617   3
  -8   5  -3 1.25609 2.57968   5
   8   5   3 3.10098 2.02198   7
  -8   5  -3 0.40116 1.93162   1
   8   5   3 -0.0791 2.05384   2
 -10  -5  -3 2.08804 2.28088   1
  10  -5   3 1.96914 1.45667   3
  10  -5   3 2.69858 2.31129   2
 -10  -5  -3 0.96065 1.09470   5
 -10  -5  -3 0.00000 2.75821   4
  10   5   3 0.01565 2.15654   7
  10   5   3 2.43957 1.15621   5
  10   5   3 0.38087 2.19302   2
 -10   5  -3 0.60583 2.18043   1
 -10   5  -3 3.37356 2.82998   5
 -12  -5  -3 1.41233 3.11483   4
  12  -5   3 -2.0934 2.50979   2
 -12  -5  -3 -1.5022 2.65918   1
 -12  -5  -3 1.23338 1.50138   5
 -12   5  -3 1.64391 2.79469   1
 -12   5  -3 -1.1756 2.97572   5
  12   5   3 -1.7123 2.53715   7
  12   5   3 1.14832 2.64904   2
  14  -5   3 -1.4612 3.07492   2
 -14  -5  -3 2.52847 3.78167   4
 -14  -5  -3 1.88770 3.48060   1
 -14   5  -3 3.05757 3.32817   1
  14   5   3 1.25945 3.09209   7
  14   5   3 -1.1256 3.07807   2
 -14   5  -3 -3.2401 3.65442   5
 -16  -5  -3 0.83670 4.46949   4
 -16  -5  -3 5.30746 4.40406   1
  16  -5   3 9.77577 3.94254   2
 -16   5  -3 7.47803 4.00964   1
  16   5   3 7.33045 3.75265   7
 -16   5  -3 9.47165 3.86197   4
 -16   5  -3 5.67898 4.55619   5
  18  -5   3 2.56821 4.21936   2
 -18   5  -3 2.66548 4.57882   1
  18   5   3 -4.5832 3.96262   7
 -18   5  -3 -1.7471 3.90195   4
 -18   5  -3 4.01438 4.86644   5
 -20  -5  -3 6.80615 5.69185   1
 -20  -5  -3 3.68037 5.93713   4
  20   5   3 7.40562 4.99963   7
  19  -6  -3 0.85590 4.39497   2
 -19  -6   3 -0.3364 4.58070   1
 -19  -6   3 3.63179 5.21069   4
  19   6  -3 -1.3269 3.85068   7
 -19   6   3 -6.9234 4.77547   5
 -19   6   3 2.38127 5.00729   2
 -17  -6   3 29.2837 5.86405   4
  17  -6  -3 29.7399 5.21629   2
 -17  -6   3 20.4606 5.30025   1
 -17   6   3 32.0845 6.00379   5
  17   6  -3 22.7187 4.57887   7
 -17   6   3 31.3303 5.50600   2
 -15  -6   3 -1.5215 3.74210   4
 -15  -6   3 3.07025 3.65755   1
  15  -6  -3 6.31659 3.42554   2
 -15   6   3 0.73443 2.74054   4
  15   6  -3 -0.9111 3.01209   7
 -15   6   3 -2.8801 3.18842   2
 -15   6   3 4.93870 4.37967   5
  13  -6  -3 41.9356 5.08220   2
 -13  -6   3 34.8922 5.38996   4
 -13  -6   3 38.9331 4.02536   5
 -13  -6   3 31.1560 5.02548   1
 -13   6   3 40.8247 5.16715   2
 -13   6   3 38.8353 5.76419   5
  13   6  -3 39.9460 4.72960   7
 -13   6   3 39.2802 4.63530   4
 -11  -6   3 4.48486 2.70671   1
  11  -6  -3 -1.6066 1.09443   3
  11  -6  -3 -1.8729 2.22689   2
 -11  -6   3 2.10733 2.81686   4
  11   6  -3 -0.3621 2.27822   2
 -11   6   3 -2.8840 2.37206   2
 -11   6   3 -2.6039 1.73802   4
 -11   6   3 -1.5678 2.99154   5
  -9  -6   3 128.091 11.4582   2
  -9  -6   3 112.499 11.8590   4
  -9  -6   3 137.587 11.6632   1
  -9   6   3 141.191 11.7961   2
   9   6  -3 142.190 11.5788   7
   9   6  -3 135.962 11.6016   2
   9   6  -3 124.571 11.2072   5
  -9   6   3 150.455 12.4118   5
  -9   6   3 158.366 11.4839   4
  -7  -6   3 132.560 12.0583   1
  -7  -6   3 147.078 12.5039   4
  -7   6   3 154.610 12.2660   2
  -7   6   3 166.579 12.9487   5
   7   6  -3 131.382 11.8174   5
   7   6  -3 149.502 12.1487   7
   7   6  -3 146.334 12.0976   2
  -5  -6   3 23.8560 2.57698   2
  -5  -6   3 26.5784 3.38810   4
  -5  -6   3 27.4470 2.80713   1
   5  -6  -3 32.5103 3.09727   6
   5   6  -3 26.1307 2.63099   5
  -5   6   3 24.5282 3.64871   5
   5   6  -3 26.9499 2.62195   5
   5   6  -3 27.0804 3.00189   7
   5   6  -3 26.7321 2.83785   2
  -3  -6   3 31.6780 2.90786   2
  -3  -6   3 28.0907 3.48828   4
   3  -6  -3 35.6885 3.31088   6
  -3  -6   3 35.0263 3.37176   6
   3  -6  -3 37.3002 2.96626   3
  -3  -6   3 32.9004 3.00394   1
  -3   6   3 36.1299 3.90802   5
  -3   6   3 35.0170 3.38793   2
   3   6  -3 32.6715 3.19676   5
   3   6  -3 29.3131 3.34503   7
  -3   6   3 36.1541 2.97367   3
   3   6  -3 30.3650 3.04528   2
  -1  -6   3 94.9641 7.96631   2
   1  -6  -3 96.5642 8.15992   1
   1  -6  -3 105.547 8.02449   4
  -1  -6   3 97.9856 7.97264   1
   1  -6  -3 95.3640 8.16045   6
  -1  -6   3 100.328 8.25719   4
   1  -6  -3 96.7716 8.15418   3
  -1  -6   3 97.7717 8.23292   6
  -1   6   3 96.4653 8.45016   5
  -1   6   3 106.848 8.31947   7
  -1   6   3 91.3078 8.07551   3
   1   6  -3 97.0598 8.01461   2
   1   6  -3 90.8421 8.27450   5
  -1   6   3 100.871 8.07367   4
   1   6  -3 99.3551 8.27739   7
  -1   6   3 105.375 8.25074   2
   1  -6   3 291.323 21.2363   2
  -1  -6  -3 250.617 21.2395   1
   1  -6   3 276.408 21.2954   4
  -1  -6  -3 243.115 21.2789   5
   1  -6   3 268.761 21.3227   6
  -1  -6  -3 259.261 21.2593   6
  -1  -6  -3 266.290 21.4214   3
  -1  -6  -3 275.349 21.3455   4
   1   6   3 270.799 21.3337   2
   1   6   3 280.302 21.4239   7
  -1   6  -3 244.899 21.2800   4
  -1   6  -3 248.685 21.1948   2
  -1   6  -3 272.315 21.2911   3
   1   6   3 241.311 21.3288   5
  -1   6  -3 284.094 21.5653   5
  -3  -6  -3 245.247 20.4847   3
  -3  -6  -3 247.820 20.0875   5
  -3  -6  -3 238.340 20.4173   4
  -3  -6  -3 249.905 20.2342   1
   3  -6   3 265.399 20.3790   6
   3   6   3 254.534 20.3171   2
  -3   6  -3 266.872 20.2770   2
   3   6   3 251.921 20.3844   7
  -3   6  -3 252.855 20.2301   4
   3   6   3 214.893 20.1095   5
  -3   6  -3 280.898 20.7752   5
   5  -6   3 4.23184 2.03360   6
  -5  -6  -3 6.04290 2.19204   4
  -5  -6  -3 3.97906 1.82500   1
  -5  -6  -3 6.59368 1.48977   2
   5  -6   3 6.46352 1.74752   2
   5   6   3 7.35855 2.03054   2
   5   6   3 3.25452 1.95055   7
  -5   6  -3 5.43724 2.48024   5
  -5   6  -3 4.06927 1.66533   2
  -7  -6  -3 10.1905 2.76044   4
   7  -6   3 15.3625 2.40739   2
  -7  -6  -3 11.6012 2.48202   1
   7   6   3 9.80495 2.46210   2
   7   6   3 16.1652 2.61394   7
  -7   6  -3 14.0206 3.16252   5
  -7   6  -3 14.5390 2.42628   1
  -7   6  -3 14.8862 2.45199   2
   9  -6   3 135.073 11.5574   2
  -9  -6  -3 133.663 11.4878   1
  -9  -6  -3 121.551 11.8329   4
   9   6   3 126.781 11.5039   7
  -9   6  -3 147.812 11.6145   1
  -9   6  -3 152.416 12.3413   5
   9   6   3 122.478 11.5496   2
 -11  -6  -3 25.8021 3.90703   1
 -11  -6  -3 20.3230 4.04398   4
  11  -6   3 30.2259 3.76785   2
 -11   6  -3 23.3820 4.43076   5
  11   6   3 19.9443 3.69198   2
  11   6   3 16.2503 3.47547   7
 -11   6  -3 19.1030 3.63890   1
 -13  -6  -3 4.07607 3.46717   1
  13  -6   3 5.65070 3.15764   2
 -13  -6  -3 8.72424 4.08645   4
  13   6   3 1.92044 2.98821   7
 -13   6  -3 7.66057 3.34008   1
 -13   6  -3 8.64216 4.05634   5
  15  -6   3 9.04543 3.59994   2
 -15  -6  -3 6.44810 4.10495   1
 -15  -6  -3 -0.7181 4.36551   4
 -15   6  -3 8.28164 4.55388   5
 -15   6  -3 6.73936 3.76835   1
  15   6   3 -0.6234 3.37469   7
 -17  -6  -3 10.7323 4.96678   1
 -17  -6  -3 11.8206 5.41305   4
  17  -6   3 8.74879 4.28829   2
 -17   6  -3 15.7618 5.41043   5
 -17   6  -3 17.1239 4.43191   4
 -17   6  -3 14.6362 5.58740   2
  17   6   3 9.96762 4.27722   7
 -17   6  -3 17.8993 4.91912   1
 -19  -6  -3 19.9544 6.22450   1
 -19  -6  -3 22.8446 6.79597   4
  19   6   3 23.2246 5.49689   7
 -18  -7   3 12.5116 4.89984   1
  18  -7  -3 3.95210 4.33829   2
 -18  -7   3 5.17741 5.31650   4
  18   7  -3 8.82609 4.26726   7
 -18   7   3 8.82958 4.95417   2
 -18   7   3 17.9610 5.64691   5
 -16  -7   3 1.46362 4.04130   1
 -16  -7   3 2.00421 4.37898   4
  16  -7  -3 7.93973 3.78369   2
  16   7  -3 -3.2639 3.23368   7
 -16   7   3 3.37886 4.57494   5
 -16   7   3 3.26004 3.86005   2
 -14  -7   3 3.33218 3.96345   4
  14  -7  -3 6.19684 3.41667   2
 -14  -7   3 5.21009 3.57953   1
  14   7  -3 5.49849 3.14905   7
 -14   7   3 3.22651 3.87420   5
 -14   7   3 9.11635 3.73536   2
 -14   7   3 2.10842 2.57779   4
 -12  -7   3 145.380 13.2650   4
 -12  -7   3 124.398 12.6852   1
  12   7  -3 134.411 12.4823   7
 -12   7   3 157.127 12.4462   4
 -12   7   3 153.219 13.6365   5
 -12   7   3 153.701 12.9535   2
 -10  -7   3 141.158 12.5935   4
 -10  -7   3 130.250 12.1426   1
 -10   7   3 155.019 11.9004   4
 -10   7   3 161.878 13.1220   5
 -10   7   3 132.528 12.2254   2
  10   7  -3 126.389 12.0746   2
  -8  -7   3 3.18157 1.99510   1
  -8  -7   3 7.15248 2.54899   4
   8   7  -3 5.34432 1.28914   5
  -8   7   3 4.55027 2.23806   2
   8   7  -3 0.11152 2.01427   7
   8   7  -3 4.92445 1.99685   2
  -8   7   3 12.8452 3.17198   5
  -6  -7   3 -0.0304 1.41986   1
  -6  -7   3 -2.7068 1.06583   2
   6  -7  -3 1.43554 1.81302   6
  -6  -7   3 4.02530 2.29411   4
  -6   7   3 -0.3191 0.84998   4
  -6   7   3 1.22175 1.76209   2
   6   7  -3 0.43865 1.13829   5
  -6   7   3 0.37364 2.46536   5
   6   7  -3 0.16173 1.08704   5
   6   7  -3 3.03091 1.80504   7
   6   7  -3 -1.6741 1.47038   2
   4  -7  -3 73.1718 5.94743   6
  -4  -7   3 59.9175 6.05271   4
  -4  -7   3 62.4164 5.61777   1
  -4  -7   3 63.5101 5.53124   2
  -4  -7   3 69.2866 5.94100   6
   4   7  -3 61.6502 5.70307   5
  -4   7   3 72.4298 6.00692   2
  -4   7   3 73.5712 6.62479   5
   4   7  -3 68.4740 5.96135   7
   4   7  -3 63.7183 5.67311   2
  -2  -7   3 646.628 53.6278   6
  -2  -7   3 666.294 53.6995   4
  -2  -7   3 649.437 53.4519   1
   2  -7  -3 703.767 53.5971   3
   2  -7  -3 702.573 53.4806   4
   2  -7  -3 676.519 53.6249   6
  -2  -7   3 623.849 53.4328   2
   2  -7  -3 716.552 53.6717   2
  -2   7   3 713.770 53.5174   4
  -2   7   3 638.024 53.5157   3
  -2   7   3 636.276 53.6982   2
   2   7  -3 652.038 53.6898   5
  -2   7   3 669.848 53.7671   7
  -2   7   3 728.031 54.0533   5
   2   7  -3 654.627 53.6502   7
   0  -7  -3 13.7293 1.81593   4
   0  -7  -3 12.3834 2.02925   6
   0  -7   3 13.5754 2.20281   6
   0  -7   3 15.7872 1.66918   1
   0  -7   3 17.2870 1.70553   2
   0  -7  -3 9.62322 1.96826   3
   0  -7  -3 16.4295 1.97736   1
   0  -7   3 9.52824 1.99523   4
   0   7   3 8.43519 2.01846   7
   0   7   3 11.1291 2.17552   5
   0   7  -3 11.9453 2.16817   7
   0   7   3 8.08156 1.78748   4
   0   7  -3 14.7696 1.67888   2
   0   7   3 10.7930 1.95636   2
   0   7  -3 12.3647 2.27659   5
   2  -7   3 326.629 24.1821   4
  -2  -7  -3 289.917 24.1070   5
  -2  -7  -3 296.295 24.1125   1
  -2  -7  -3 282.042 24.1384   6
  -2  -7  -3 300.110 24.4018   3
  -2  -7  -3 294.634 24.2716   4
   2  -7   3 303.100 24.2508   6
  -2   7  -3 305.711 24.0641   3
   2   7   3 278.498 24.1704   5
  -2   7  -3 338.307 24.6666   5
  -2   7  -3 285.587 24.1069   2
   2   7   3 305.899 24.2191   2
   2   7   3 299.678 24.3104   7
   4  -7   3 111.505 8.81476   6
  -4  -7  -3 97.1814 8.60672   1
  -4  -7  -3 101.261 8.89941   4
  -4   7  -3 110.144 8.70372   2
   4   7   3 105.594 8.71143   2
   4   7   3 108.218 8.84192   7
   4   7   3 89.8122 8.35950   5
   6  -7   3 59.8531 5.71273   6
  -6  -7  -3 55.7207 5.34310   2
  -6  -7  -3 55.9577 5.94864   4
   6  -7   3 68.3304 5.65883   2
  -6  -7  -3 57.6998 5.59074   1
   6   7   3 56.5667 5.63847   2
  -6   7  -3 69.7518 6.44655   5
   6   7   3 59.4492 5.73726   7
  -6   7  -3 65.0928 5.62532   2
  -8  -7  -3 11.1528 3.19189   4
   8  -7   3 17.9531 2.66734   2
  -8  -7  -3 6.88298 2.50513   1
  -8   7  -3 22.2615 3.65396   5
   8   7   3 14.0753 2.80951   7
  -8   7  -3 21.2634 2.78816   2
   8   7   3 6.80646 2.55048   2
 -10  -7  -3 162.743 13.1160   1
  10  -7   3 151.191 13.0527   2
 -10  -7  -3 161.350 13.5708   4
  10   7   3 132.601 12.9952   2
 -10   7  -3 155.963 13.8635   5
  10   7   3 139.791 12.9925   7
 -10   7  -3 159.357 13.1342   2
  12  -7   3 69.0337 6.73772   2
 -12  -7  -3 70.6976 7.62189   4
 -12  -7  -3 56.2233 6.79123   1
 -12   7  -3 64.8041 6.83350   2
 -12   7  -3 63.8658 6.83146   1
  12   7   3 69.9777 6.76332   7
 -12   7  -3 54.1212 7.44382   5
 -14  -7  -3 25.2914 5.10089   1
  14  -7   3 34.9756 4.87291   2
 -14  -7  -3 27.8126 5.61789   4
 -14   7  -3 30.5150 5.00070   2
  14   7   3 27.7142 4.73791   7
 -14   7  -3 36.7472 5.17506   1
 -14   7  -3 35.4404 5.88318   5
  16  -7   3 47.5366 6.28726   2
 -16  -7  -3 45.3204 6.83760   1
 -16  -7  -3 43.4251 7.26324   4
 -16   7  -3 52.1799 7.37996   5
  16   7   3 45.9708 6.28268   7
 -18  -7  -3 7.42904 5.61485   4
 -18  -7  -3 10.0681 5.27654   1
 -18   7  -3 1.91045 5.18064   5
  18   7   3 11.3495 4.68002   7
  20   7   3 10.8170 5.41313   7
 -19  -8   3 54.4592 8.06844   1
 -19  -8   3 66.6357 9.19219   4
 -17  -8   3 2.78828 4.67746   4
 -17  -8   3 0.99192 4.15625   1
 -17   8   3 11.1542 5.31265   5
  17   8  -3 2.47628 3.88334   7
 -15  -8   3 48.1674 7.21301   4
 -15  -8   3 46.0750 6.69756   1
 -15   8   3 60.6395 6.87740   2
  15   8  -3 50.8741 6.39234   7
 -15   8   3 72.4729 8.00004   5
 -13   8   3 -2.0963 3.74882   5
 -13   8   3 5.23733 3.22252   2
 -11  -8   3 344.575 30.2030   1
 -11  -8   3 338.704 30.5856   4
 -11   8   3 411.448 31.2823   5
 -11   8   3 404.827 29.9876   4
  11   8  -3 348.911 30.1766   7
 -11   8   3 370.571 30.3538   2
  -9   8   3 320.531 25.9168   4
  -9   8   3 305.512 26.2699   2
  -9   8   3 338.122 27.0679   5
  -7  -8   3 19.7942 2.74968   1
   7  -8  -3 22.9234 3.05267   6
  -7  -8   3 23.6934 3.45122   4
   7   8  -3 17.3393 2.27850   5
   7   8  -3 12.8441 2.85323   7
  -7   8   3 27.5176 3.19732   2
   7   8  -3 18.6076 2.79995   2
  -7   8   3 26.5407 2.20811   4
   7   8  -3 22.5681 2.34799   5
  -7   8   3 32.5709 4.21282   5
  -5  -8   3 139.897 11.4388   1
  -5  -8   3 134.343 11.3103   2
   5  -8  -3 157.987 11.7249   6
  -5  -8   3 117.175 11.7929   4
   5   8  -3 131.561 11.6796   7
   5   8  -3 134.993 11.4288   5
  -5   8   3 151.431 11.7683   2
  -5   8   3 145.939 12.4086   5
   5   8  -3 143.567 11.4798   2
   3  -8  -3 57.1383 5.20776   6
  -3  -8   3 55.6088 4.85750   2
  -3  -8   3 51.5511 4.87574   1
   3  -8  -3 67.6140 5.48611   2
  -3  -8   3 47.7990 5.34215   4
  -3   8   3 61.6521 4.82301   4
  -3   8   3 57.9653 5.29227   2
  -3   8   3 56.1072 5.87623   5
  -3   8   3 62.3950 5.40771   7
   3   8  -3 47.8467 5.12816   5
   3   8  -3 51.8745 5.32888   7
  -3   8   3 65.2925 4.91604   3
   1  -8  -3 360.657 28.2061   4
  -1  -8   3 313.612 28.1732   2
  -1  -8   3 374.645 28.1744   1
   1  -8  -3 336.348 28.3042   1
  -1  -8   3 363.092 28.3820   6
   1  -8  -3 354.495 28.3272   6
  -1  -8   3 353.772 28.3842   4
  -1   8   3 350.676 28.5102   7
   1   8  -3 362.790 28.4851   7
  -1   8   3 354.615 28.6733   5
  -1   8   3 360.142 28.4353   2
  -1   8   3 345.553 28.2804   4
  -1  -8  -3 70.3625 6.01694   6
   1  -8   3 73.2144 6.14042   6
   1  -8   3 73.4224 6.02481   4
  -1  -8  -3 67.8706 5.96407   4
  -1  -8  -3 66.9426 5.93724   1
   1  -8   3 74.7269 5.88811   2
  -1   8  -3 65.6276 6.41043   5
   1   8   3 57.6253 6.10466   5
   1   8   3 70.2294 6.00807   2
  -1   8  -3 72.7165 6.22966   7
   1   8   3 61.1584 6.11055   7
  -1   8  -3 64.8709 5.82310   2
   3  -8   3 743.070 57.4851   6
  -3  -8  -3 660.113 57.4943   4
  -3  -8  -3 731.919 57.3019   5
  -3  -8  -3 702.856 57.3334   1
  -3  -8  -3 707.633 57.3787   6
  -3   8  -3 690.938 57.3859   2
  -3   8  -3 750.433 57.2356   3
   3   8   3 686.266 57.3487   5
   3   8   3 738.009 57.4440   2
  -3   8  -3 767.663 57.9369   5
   3   8   3 673.239 57.5296   7
  -3   8  -3 771.832 57.2187   3
   5  -8   3 74.7727 5.89128   1
  -5  -8  -3 54.1242 5.48471   1
  -5  -8  -3 59.1664 5.84385   4
   5  -8   3 60.4991 5.65615   6
   5   8   3 57.7947 5.62698   2
   5   8   3 51.5591 5.63127   7
  -5   8  -3 63.6982 5.54120   2
  -5   8  -3 62.5799 6.38911   5
  -7  -8  -3 127.245 12.8509   4
   7  -8   3 166.688 12.6966   6
  -7  -8  -3 129.015 12.3363   2
  -7  -8  -3 150.193 12.5779   1
   7   8   3 152.142 12.6664   2
  -7   8  -3 173.037 13.5919   5
   7   8   3 143.266 12.7174   7
  -7   8  -3 163.731 12.7090   2
  -9  -8  -3 11.5645 2.84859   1
   9  -8   3 6.24160 2.52597   2
   9  -8   3 13.4636 2.88847   6
   9   8   3 13.1027 3.07116   2
  -9   8  -3 11.9798 3.85808   5
  -9   8  -3 19.5544 3.07992   2
   9   8   3 8.45673 2.99329   7
  11  -8   3 92.0355 8.90629   2
 -11  -8  -3 87.3882 9.38931   4
 -11  -8  -3 97.8460 8.99217   1
  11   8   3 98.5988 9.09985   7
 -11   8  -3 100.653 9.08513   2
 -13  -8  -3 -2.2542 3.64653   4
  13  -8   3 0.94128 3.03199   2
 -13  -8  -3 0.85877 3.25546   1
  13   8   3 0.81789 3.09823   7
 -13   8  -3 -3.0044 3.79693   5
 -15  -8  -3 76.0469 8.66072   1
 -15  -8  -3 79.8985 9.41336   4
  15  -8   3 71.2091 8.27660   2
 -15   8  -3 93.3064 9.74591   5
  15   8   3 78.6108 8.39440   7
 -17  -8  -3 0.82315 5.10142   4
  17  -8   3 -1.9922 3.72141   2
 -17  -8  -3 0.52966 4.52653   1
  17   8   3 1.62626 4.41549   7
 -17   8  -3 -0.2316 4.94242   5
 -19  -8  -3 -4.0845 5.23918   1
  19  -8   3 -2.9534 4.31796   2
 -19  -8  -3 -2.4391 5.94346   4
  19   8   3 1.88578 4.93086   7
 -18  -9   3 -2.3994 4.97004   4
 -18  -9   3 5.26093 4.73653   1
 -18   9   3 5.47141 5.32355   5
  18   9  -3 -0.4029 4.43700   7
 -16  -9   3 14.4897 5.16530   4
 -16  -9   3 5.54077 4.19127   1
  16   9  -3 7.09881 4.04934   7
 -16   9   3 11.1616 5.43499   5
 -14  -9   3 2.22197 3.46391   1
 -14  -9   3 3.32740 4.05503   4
  14   9  -3 -0.4638 3.23851   7
 -14   9   3 3.01510 4.42556   5
 -12  -9   3 63.5571 7.08267   1
  12  -9  -3 80.0116 7.17245   6
 -12  -9   3 65.2068 7.66143   4
 -12   9   3 76.4792 7.40423   2
  12   9  -3 52.3493 6.90324   7
 -12   9   3 83.9925 8.60985   5
 -10  -9   3 0.60630 3.14633   4
 -10  -9   3 2.03409 2.37701   1
  10  -9  -3 2.34942 2.56379   6
 -10   9   3 -0.0465 3.53395   5
  10   9  -3 0.98955 2.53560   7
 -10   9   3 -1.7517 2.55839   2
  -8  -9   3 62.5854 6.32193   4
   8  -9  -3 77.6177 5.98593   6
  -8  -9   3 56.8474 5.67848   1
   8   9  -3 52.5723 5.17464   5
   8   9  -3 65.5742 5.99062   7
  -6  -9   3 18.4746 2.63715   1
   6  -9  -3 28.8769 3.16092   6
  -6  -9   3 20.1789 3.35995   4
  -6  -9   3 20.8135 2.40348   2
   6   9  -3 17.0795 2.71328   2
  -6   9   3 25.8699 4.01830   5
   6   9  -3 26.9844 3.24375   7
   6   9  -3 20.8771 2.50274   5
  -6   9   3 32.6374 3.27535   2
   4  -9  -3 165.456 12.3582   6
  -4  -9   3 145.496 12.0473   1
  -4  -9   3 144.679 12.0035   2
  -4  -9   3 148.008 12.5350   4
  -4   9   3 167.030 11.9911   3
  -4   9   3 147.850 12.4592   7
   4   9  -3 120.624 12.1565   5
  -4   9   3 145.836 12.9989   5
   4   9  -3 143.262 12.3994   7
  -4   9   3 149.318 12.4199   2
  -2  -9   3 101.051 8.82716   2
   2  -9  -3 110.064 9.14742   6
  -2  -9   3 108.292 9.16341   6
   2  -9  -3 103.513 9.06255   1
   2  -9  -3 112.276 9.17052   2
  -2  -9   3 97.1112 9.15872   4
  -2  -9   3 105.383 8.84448   1
   2  -9  -3 127.278 8.92530   4
   2   9  -3 106.178 9.27629   7
  -2   9   3 106.175 9.30060   7
  -2   9   3 111.159 9.20953   2
  -2   9   3 100.413 8.90583   4
  -2   9   3 109.506 9.65608   5
   0  -9   3 226.574 18.2558   1
   0  -9  -3 220.261 18.4055   1
   0  -9   3 225.713 18.4746   4
   0  -9   3 223.490 18.3180   2
   0  -9  -3 232.530 18.4838   6
   0  -9  -3 237.336 18.3977   4
   0  -9   3 223.243 18.5249   6
   0   9   3 239.506 18.7046   7
   0   9   3 221.327 18.7574   5
   0   9   3 235.570 18.5292   2
   0   9  -3 230.576 18.7861   5
   0   9  -3 208.316 18.6054   7
   2  -9   3 260.785 19.3671   6
   2  -9   3 272.738 19.2454   4
  -2  -9  -3 224.889 19.2728   4
  -2  -9  -3 239.324 19.1697   1
   2  -9   3 254.212 19.2387   1
  -2   9  -3 232.335 19.4646   7
  -2   9  -3 227.269 19.2001   2
   2   9   3 202.074 19.3918   7
   2   9   3 242.426 19.3035   2
   2   9   3 219.905 19.2978   5
  -2   9  -3 225.718 19.6771   5
  -4  -9  -3 8.55272 2.28293   4
  -4  -9  -3 9.04890 2.04244   1
   4  -9   3 4.08585 2.15825   6
   4   9   3 5.83419 1.50405   5
   4   9   3 7.12391 2.32165   7
  -4   9  -3 4.26949 1.82385   2
   4   9   3 7.15785 2.13153   2
  -4   9  -3 9.20962 2.89894   5
  -6  -9  -3 98.7913 9.61127   4
   6  -9   3 112.575 9.49959   6
  -6  -9  -3 106.187 9.34151   1
   6   9   3 104.668 9.54936   7
  -6   9  -3 121.955 9.51905   2
   6   9   3 97.9285 9.41281   2
  -6   9  -3 122.287 10.3985   5
   8  -9   3 113.978 9.18986   6
  -8  -9  -3 91.8017 9.41592   4
  -8   9  -3 96.0021 9.09973   2
   8   9   3 91.3354 9.16121   7
  -8   9  -3 120.554 10.1970   5
 -10  -9  -3 178.591 16.2882   4
  10  -9   3 192.610 15.8388   6
 -10  -9  -3 185.376 15.7816   1
 -12  -9  -3 3.24633 3.27211   1
 -12  -9  -3 -4.9863 3.27528   4
  12  -9   3 -1.1163 2.89980   2
  12   9   3 1.55141 3.29435   7
 -12   9  -3 2.51464 4.12098   5
 -14  -9  -3 57.6255 7.37699   4
 -14  -9  -3 44.6986 6.62653   1
  14  -9   3 53.1379 6.41628   2
 -14   9  -3 64.1538 7.95300   5
 -16  -9  -3 0.62448 4.32729   1
 -16  -9  -3 -2.4896 4.91161   4
  16  -9   3 2.85288 3.79526   2
  16   9   3 -1.9981 4.17734   7
 -16   9  -3 -2.0194 4.95382   5
 -18  -9  -3 41.9338 8.00464   4
  18  -9   3 40.9691 6.57009   2
 -18  -9  -3 39.8723 7.18025   1
  18   9   3 34.1009 6.71569   7
 -18   9  -3 50.5798 8.31801   5
 -17 -10   3 -1.4214 4.20718   1
 -17 -10   3 -2.9426 5.16896   4
  17  10  -3 -4.7872 4.12018   7
 -17  10   3 2.29918 5.47524   5
 -15 -10   3 21.7394 4.80675   1
  15 -10  -3 19.1374 4.48487   6
 -15 -10   3 27.6687 5.84818   4
  15  10  -3 23.1054 4.72440   7
 -15  10   3 22.5799 5.92871   5
 -13 -10   3 -2.5196 3.89039   4
  13 -10  -3 2.16295 3.29282   6
 -13 -10   3 -2.3559 3.14744   1
 -13  10   3 -3.7875 4.07049   5
  13  10  -3 4.33811 3.49819   7
 -11 -10   3 36.8324 5.59182   4
  11 -10  -3 42.7502 4.97438   6
 -11 -10   3 35.5585 4.92287   1
  11  10  -3 44.3102 5.15083   7
  -9 -10   3 16.4663 3.13997   1
  -9 -10   3 18.7042 3.87504   4
   9 -10  -3 18.3269 3.40322   6
  -9  10   3 35.5360 5.05186   5
   9  10  -3 18.4648 3.50507   7
  -7 -10   3 42.7882 4.99809   4
  -7 -10   3 49.1041 4.34975   1
   7 -10  -3 50.7961 4.68257   6
   7  10  -3 34.8649 3.90757   5
  -7  10   3 43.8446 5.71951   5
  -7  10   3 43.7641 4.68570   2
   7  10  -3 37.4738 4.59888   7
  -5 -10   3 34.5735 4.47933   4
  -5 -10   3 35.7179 3.83786   1
  -5 -10   3 37.0928 3.73768   2
  -5 -10   3 45.1969 4.40386   6
   5 -10  -3 48.4878 4.36188   6
  -5  10   3 48.1078 4.51575   7
  -5  10   3 45.6384 5.34090   5
   5  10  -3 33.9520 3.92575   5
  -5  10   3 42.4763 4.34491   2
   5  10  -3 40.0334 4.39120   7
  -3 -10   3 22.5747 3.05426   6
   3 -10  -3 19.6922 2.79055   6
  -3 -10   3 18.9507 2.23703   2
  -3 -10   3 18.5991 2.95074   4
   3 -10  -3 21.5107 2.90802   2
  -3 -10   3 17.6995 2.20621   1
   3  10  -3 23.1539 3.13282   7
  -3  10   3 20.8725 2.99206   7
  -3  10   3 16.0285 2.11055   4
  -3  10   3 19.7364 3.47695   5
  -3  10   3 20.6470 2.78363   2
   3  10  -3 13.3032 2.59535   5
  -1 -10   3 27.8850 2.88315   2
  -1 -10   3 27.8676 3.41969   6
   1 -10  -3 34.6771 3.02351   4
   1 -10  -3 32.3308 3.19353   1
   1 -10  -3 26.5563 3.31333   6
  -1 -10   3 29.0700 3.41889   4
  -1 -10   3 29.5156 2.85501   1
  -1  10   3 28.4837 3.28539   2
  -1  10   3 25.3634 3.72699   5
  -1  10   3 21.1782 3.35908   7
   1  10  -3 31.5564 3.56863   7
   1  10  -3 21.6213 3.41765   5
   1 -10   3 14.8121 2.65341   6
   1 -10   3 17.3091 2.40642   4
   1 -10   3 15.0887 2.03456   1
   1 -10   3 13.2460 2.06390   2
  -1  10  -3 7.11513 2.59616   5
  -1  10  -3 14.1094 2.11932   2
  -1  10  -3 11.4731 2.61932   7
  -3 -10  -3 32.9490 3.91649   4
   3 -10   3 36.9566 4.12126   6
  -3 -10  -3 40.1413 3.85853   1
  -3 -10  -3 30.0305 3.77218   6
   3  10   3 34.7570 3.92805   2
  -3  10  -3 39.7781 3.36944   3
   3  10   3 31.1769 3.74760   5
  -3  10  -3 35.0101 4.65780   5
  -3  10  -3 42.3280 3.82846   2
   3  10   3 32.9286 4.10574   7
  -3  10  -3 39.9790 3.38976   3
  -5 -10  -3 17.9687 2.75227   1
  -5 -10  -3 20.2820 3.06302   4
   5 -10   3 13.8555 2.92883   6
  -5  10  -3 17.1313 3.66716   5
  -5  10  -3 13.6302 2.62675   2
   5  10   3 15.0402 2.92898   7
   5  10   3 12.9481 1.95756   5
  -7 -10  -3 4.25578 2.82413   4
   7 -10   3 4.53896 2.50303   6
  -7 -10  -3 3.48265 2.36422   1
   7  10   3 3.52061 2.65930   7
  -7  10  -3 0.63000 3.10055   5
   9 -10   3 2.97720 2.81748   6
  -9 -10  -3 1.96930 3.21065   4
   9  10   3 1.94107 2.92437   7
  -9  10  -3 -3.9188 3.52659   5
  11 -10   3 9.66135 3.37059   6
 -11 -10  -3 7.85639 3.33912   1
 -11 -10  -3 10.2661 4.02899   4
  11  10   3 6.98940 3.50646   7
 -11  10  -3 12.3540 4.75858   5
  13 -10   3 5.80463 3.60878   6
 -13  10  -3 1.52116 4.65603   5
 -15 -10  -3 7.95306 5.05168   4
  15 -10   3 18.2313 4.43975   6
 -15 -10  -3 10.8903 4.59903   1
 -15  10  -3 11.8533 5.45698   5
  15  10   3 5.90704 4.41444   7
 -17 -10  -3 6.49107 5.80109   4
 -17 -10  -3 8.24815 5.09919   1
  17  10   3 3.53685 4.89297   7
 -17  10  -3 14.3842 6.21243   5
 -16 -11   3 1.70179 4.16416   1
 -16 -11   3 3.00288 5.00816   4
  16 -11  -3 -0.5144 4.00341   6
  16  11  -3 0.15133 4.24261   7
 -16  11   3 0.00221 5.28542   5
 -14 -11   3 64.4525 7.35957   1
  14 -11  -3 68.8865 7.26726   6
 -14 -11   3 55.7989 7.91494   4
  14  11  -3 64.1377 7.40135   7
 -14  11   3 68.4904 8.84661   5
 -12 -11   3 0.56166 3.62760   4
  12 -11  -3 -0.2400 3.16759   6
 -12 -11   3 -0.1100 2.88963   1
  12  11  -3 1.53053 3.33270   7
 -12  11   3 0.78018 4.30335   5
  10 -11  -3 53.8961 5.18952   6
 -10 -11   3 37.4728 5.50225   4
 -10 -11   3 33.9078 4.68963   1
 -10  11   3 50.5135 6.74992   5
  10  11  -3 38.5271 5.16451   7
  -8 -11   3 7.70951 3.36670   4
  -8 -11   3 10.8869 2.50404   1
   8 -11  -3 14.9443 3.04648   6
  -8  11   3 13.0068 4.22445   5
   8  11  -3 8.80347 3.10372   7
   6 -11  -3 134.018 10.7977   6
  -6 -11   3 120.552 10.4619   1
  -6 -11   3 116.990 11.0218   4
   6  11  -3 121.266 10.9660   7
  -6  11   3 135.686 11.0101   7
  -6  11   3 138.705 11.9768   5
   6  11  -3 114.074 10.4549   5
  -4 -11   3 93.3723 8.56546   4
  -4 -11   3 98.9307 8.03533   1
  -4 -11   3 89.7175 8.38999   6
   4 -11  -3 87.9761 8.33446   6
  -4 -11   3 101.710 8.02372   2
  -4  11   3 99.9590 9.33604   5
   4  11  -3 86.1342 8.29027   5
   4  11  -3 91.3365 8.61590   7
  -4  11   3 103.529 8.68919   7
   2 -11  -3 37.9627 3.61471   6
   2 -11  -3 33.3037 3.47065   1
   2 -11  -3 33.5507 3.09775   4
  -2 -11   3 26.2831 2.96109   2
  -2 -11   3 27.5952 3.62655   4
  -2 -11   3 24.6308 3.61818   6
  -2 -11   3 30.2635 3.02299   1
  -2  11   3 29.6417 3.78850   7
   2  11  -3 26.6508 3.73689   7
   2  11  -3 19.9788 3.45052   5
  -2  11   3 26.6769 4.14776   5
   0 -11  -3 113.811 9.88490   6
   0 -11   3 115.946 9.87439   4
   0 -11   3 123.311 10.0475   6
   0 -11   3 121.792 9.60368   1
   0 -11  -3 118.819 9.75396   1
   0 -11   3 124.301 9.70074   2
   0 -11  -3 122.239 9.77401   4
   0  11  -3 103.283 10.2122   5
   0  11   3 112.539 10.1729   7
   0  11  -3 102.045 10.1041   7
   0  11   3 105.965 10.2561   5
   2 -11   3 21.2375 2.67787   1
  -2 -11  -3 25.5518 3.09083   4
  -2 -11  -3 25.2997 2.96979   1
  -2 -11  -3 24.0862 3.11846   6
   2 -11   3 24.8206 3.25836   6
   2  11   3 17.9885 3.25464   7
  -2  11  -3 19.9506 3.33465   7
   2  11   3 16.3784 2.95674   5
  -2  11  -3 20.4057 3.69683   5
  -4 -11  -3 191.348 17.3616   4
  -4 -11  -3 231.826 17.1833   1
   4 -11   3 212.561 17.3434   6
  -4  11  -3 220.370 18.1144   5
   4  11   3 205.170 17.5310   7
   4  11   3 195.182 17.1042   5
   6 -11   3 4.21682 2.72000   6
  -6 -11  -3 4.36756 2.43548   1
  -6 -11  -3 1.62446 2.69284   4
   6  11   3 3.69830 2.71220   7
  -6  11  -3 6.06634 3.52614   5
  -8 -11  -3 70.6841 6.30035   1
  -8 -11  -3 62.4056 6.70697   4
   8 -11   3 56.7319 6.24638   6
   8  11   3 51.6327 6.34976   7
  10 -11   3 6.72012 3.17545   6
 -10 -11  -3 4.22319 3.57271   4
 -10 -11  -3 6.61384 3.10516   1
  10  11   3 7.20773 3.41939   7
 -10  11  -3 4.58841 4.38141   5
 -12 -11  -3 49.3924 6.50183   4
 -12 -11  -3 28.3726 5.20541   1
  12 -11   3 46.9000 5.54063   6
  12  11   3 41.8285 5.67651   7
 -12  11  -3 39.3582 6.90481   5
  14 -11   3 4.62214 3.83107   6
 -14 -11  -3 2.60098 4.78772   4
 -14 -11  -3 0.81746 3.75630   1
  14  11   3 1.08549 4.11014   7
 -14  11  -3 -6.0005 4.45955   5
  16 -11   3 0.05074 4.39792   6
 -16 -11  -3 3.90476 5.73283   4
 -16 -11  -3 11.4273 4.91168   1
  16  11   3 6.78203 4.86237   7
 -16  11  -3 8.32175 5.99216   5
  17 -12  -3 -0.8190 4.43328   6
 -17 -12   3 10.8858 5.93487   4
  17  12  -3 3.79226 5.16499   7
 -15 -12   3 3.64351 4.82080   4
 -15 -12   3 -3.5945 3.63227   1
  15 -12  -3 1.45430 3.96401   6
  15  12  -3 4.25444 4.52219   7
 -15  12   3 2.70226 5.26644   5
 -13 -12   3 5.13878 4.34879   4
  13 -12  -3 0.29283 3.42301   6
 -13 -12   3 -1.7960 3.23774   1
  13  12  -3 4.45037 3.98254   7
 -13  12   3 -1.3123 4.65982   5
 -11 -12   3 8.89223 3.20785   1
  11 -12  -3 6.55498 3.31696   6
 -11 -12   3 5.49059 3.82517   4
  11  12  -3 6.51817 3.63674   7
 -11  12   3 15.2090 5.25025   5
   9 -12  -3 19.5313 3.77352   6
  -9 -12   3 32.3925 4.71528   4
  -9 -12   3 18.2284 3.40145   1
  -9  12   3 29.1593 5.54964   5
   9  12  -3 24.8579 4.14872   7
  -7 -12   3 2.25031 2.06310   1
  -7 -12   3 -1.5547 2.88584   4
   7 -12  -3 1.19222 2.60866   6
  -7  12   3 12.7326 4.15141   5
   7  12  -3 -1.6275 2.73547   7
  -7  12   3 6.87508 2.79561   7
  -5 -12   3 9.16750 2.80150   6
  -5 -12   3 4.68915 2.80054   4
   5 -12  -3 3.99250 2.58508   6
  -5 -12   3 7.42706 1.95733   1
   5  12  -3 5.26562 2.10682   5
  -5  12   3 4.62207 3.45188   5
   5  12  -3 4.66542 2.84509   7
  -5  12   3 6.72851 2.77637   7
   3 -12  -3 39.4766 4.42237   6
  -3 -12   3 39.1329 4.48380   6
   3 -12  -3 44.9869 4.33874   1
  -3 -12   3 38.7607 3.82596   1
  -3 -12   3 37.3360 4.54957   4
  -3  12   3 37.6498 5.21115   5
  -3  12   3 37.3572 4.60607   7
   3  12  -3 44.0373 4.74998   7
   3  12  -3 28.6701 4.20600   5
  -1 -12   3 45.4792 4.77534   6
   1 -12  -3 41.5450 4.33129   1
  -1 -12   3 48.4550 4.10375   1
   1 -12  -3 47.3505 4.60792   6
   1 -12  -3 45.2840 4.26284   4
  -1 -12   3 45.1663 4.64522   4
  -1  12   3 27.3893 4.88442   5
   1  12  -3 35.1385 4.77004   7
   1  12  -3 36.9085 4.82249   5
  -1  12   3 45.7582 4.88696   7
  -1 -12  -3 8.54756 2.21315   1
  -1 -12  -3 8.19626 2.38275   4
   1 -12   3 5.44333 2.42240   4
   1 -12   3 5.96247 1.90356   1
   1 -12   3 4.82728 2.69521   6
  -1 -12  -3 7.69016 2.52855   6
   1  12   3 7.01639 2.76097   7
   1  12   3 9.22969 2.73703   5
  -1  12  -3 4.98218 2.90752   5
  -1  12  -3 2.73742 2.60138   7
  -3 -12  -3 15.5211 2.88572   6
   3 -12   3 15.2079 3.00992   6
  -3 -12  -3 14.6245 2.75627   1
  -3 -12  -3 14.1471 2.88824   4
  -3  12  -3 15.0963 2.22519   3
  -3  12  -3 13.3053 3.59239   5
   3  12   3 7.62593 2.44942   5
   3  12   3 9.56870 3.08632   7
  -3  12  -3 19.8238 3.34827   7
  -5 -12  -3 24.5706 3.74935   4
   5 -12   3 22.4270 3.70234   6
  -5 -12  -3 26.4400 3.58136   1
   5  12   3 27.7689 3.98898   7
  -5  12  -3 19.4831 4.49987   5
  -7 -12  -3 59.8903 6.43690   4
   7 -12   3 59.6032 6.20776   6
  -7 -12  -3 72.2810 6.17134   1
  -7  12  -3 53.2193 7.28571   5
   7  12   3 45.9199 6.21469   7
  -9 -12  -3 -1.3002 2.75235   1
  -9 -12  -3 7.37362 3.60131   4
   9 -12   3 0.99840 2.99041   6
  -9  12  -3 -3.8341 3.94916   5
   9  12   3 -3.0383 3.09614   7
 -11 -12  -3 10.6132 4.48955   4
 -11 -12  -3 17.5712 3.91752   1
  11 -12   3 25.7985 4.24694   6
 -11  12  -3 15.0330 5.40324   5
  11  12   3 8.46207 4.06049   7
  13 -12   3 4.74296 3.77773   6
 -13 -12  -3 11.0737 4.16850   1
 -13 -12  -3 5.05764 4.77710   4
 -13  12  -3 7.23651 5.51649   5
  13  12   3 5.28540 4.43106   7
  15 -12   3 1.35207 4.24832   6
 -15 -12  -3 7.22444 5.46917   4
 -15 -12  -3 -4.1899 4.22054   1
  15  12   3 -2.2452 4.59472   7
 -15  12  -3 3.64084 5.89600   5
 -16 -13   3 4.32574 5.64597   4
  16 -13  -3 -1.4707 4.47105   6
  16  13  -3 3.68790 5.10224   7
 -14 -13   3 5.68849 4.99333   4
  14 -13  -3 -2.5765 3.75601   6
 -14 -13   3 4.42295 3.83700   1
 -14  13   3 -0.5759 5.23328   5
  14  13  -3 0.86201 4.43948   7
 -12 -13   3 0.03358 4.10855   4
  12 -13  -3 -3.3460 3.32115   6
 -12 -13   3 -1.3458 2.97201   1
 -12  13   3 3.50661 4.93170   5
  12  13  -3 1.11313 3.99060   7
  10 -13  -3 22.4527 3.88384   6
 -10 -13   3 9.52844 3.10416   1
 -10 -13   3 5.04032 4.03294   4
  10  13  -3 19.2330 4.19050   7
 -10  13   3 19.1073 5.47367   5
   8 -13  -3 1.01811 2.96119   6
  -8  13   3 3.77056 3.05908   7
  -8  13   3 -0.3023 4.07369   5
  -6 -13   3 17.0330 2.67379   1
   6 -13  -3 15.0016 3.28833   6
  -6 -13   3 9.02018 3.53112   4
  -6  13   3 19.5966 4.66610   5
   6  13  -3 14.0402 3.72080   7
  -6  13   3 12.2775 3.32545   7
  -4 -13   3 1.49011 2.91637   4
  -4 -13   3 1.42941 1.89252   1
   4 -13  -3 2.09931 2.66621   6
   4 -13  -3 -3.3794 2.27565   1
  -4 -13   3 1.92741 2.79287   6
  -4  13   3 -0.0408 2.66459   7
   4  13  -3 3.36086 2.91952   7
  -4  13   3 -0.0419 3.26604   5
   4  13  -3 -1.4483 2.19987   5
  -2 -13   3 2.12431 2.83079   6
  -2 -13   3 4.70793 1.95809   1
  -2 -13   3 0.76483 2.78095   4
   2 -13  -3 7.08004 2.80434   6
   2 -13  -3 3.21018 2.37916   1
  -2  13   3 6.96897 3.33364   5
   2  13  -3 3.44984 2.90541   7
  -2  13   3 5.48553 2.90379   7
   2  13  -3 1.57854 2.59690   5
   0 -13   3 38.3500 3.65917   1
   0 -13   3 36.7478 4.22002   4
   0 -13  -3 34.7315 3.92819   4
   0 -13   3 40.9683 4.51405   6
   0 -13  -3 32.3909 3.88983   1
   0 -13  -3 34.6168 4.20189   6
   0  13   3 29.9715 4.45300   7
   0  13   3 26.0284 4.46336   5
   0  13  -3 22.5152 4.47214   5
   0  13  -3 32.5446 4.53680   7
   2 -13   3 10.1663 3.09099   6
  -2 -13  -3 9.58208 2.58136   1
  -2 -13  -3 6.75035 2.76752   6
   2 -13   3 7.99807 2.13627   1
   2 -13   3 9.19499 2.71013   4
  -2 -13  -3 2.29531 2.54764   4
   2  13   3 8.06367 3.08969   7
  -2  13  -3 5.36896 2.92102   7
  -2  13  -3 6.73985 3.33602   5
   2  13   3 5.74185 2.67585   5
   4 -13   3 8.58968 3.05742   6
  -4 -13  -3 9.25686 3.01100   4
  -4 -13  -3 8.50762 2.74457   1
   4  13   3 7.70874 3.26792   7
  -4  13  -3 8.48364 3.29821   7
  -6 -13  -3 -2.9366 2.51368   1
   6 -13   3 -1.8631 2.86722   6
  -6 -13  -3 1.12409 2.93730   4
   6  13   3 -1.8337 2.95987   7
  -6  13  -3 2.13477 3.84346   5
  -8 -13  -3 6.99381 3.55322   4
   8 -13   3 15.1683 3.57785   6
  -8 -13  -3 12.0761 3.34844   1
   8  13   3 7.12902 3.58694   7
  -8  13  -3 6.42626 4.64016   5
 -10 -13  -3 2.51629 3.90488   4
 -10 -13  -3 7.85691 3.39872   1
  10  13   3 5.22775 3.81260   7
 -10  13  -3 5.88872 4.82726   5
  12 -13   3 18.2656 4.50368   6
 -12 -13  -3 17.4741 4.40678   1
 -12 -13  -3 14.0879 5.16516   4
 -12  13  -3 26.6733 6.43188   5
  12  13   3 27.4609 5.20768   7
 -14 -13  -3 16.2095 5.92793   4
  14 -13   3 17.4142 4.83730   6
 -14 -13  -3 8.05536 4.40152   1
  14  13   3 7.63416 5.10877   7
 -14  13  -3 14.8600 6.39203   5
 -13 -14   3 11.1487 4.05328   1
  13 -14  -3 9.23207 4.17940   6
 -13  14   3 2.72187 5.65733   5
  11 -14  -3 6.81634 3.81964   6
 -11 -14   3 2.80982 3.16315   1
 -11 -14   3 4.59523 4.36206   4
  11  14  -3 6.18030 4.15849   7
 -11  14   3 3.40032 5.17373   5
   9 -14  -3 15.8930 3.77027   6
  -9 -14   3 8.96234 4.15708   4
  -9 -14   3 8.15859 2.91471   1
  -9  14   3 10.9417 3.68364   7
  -9  14   3 12.1368 5.11866   5
   9  14  -3 11.5788 3.99461   7
  -7 -14   3 12.2313 2.83481   1
  -7 -14   3 19.6800 4.21657   4
   7 -14  -3 21.0759 3.82891   6
   7  14  -3 15.7713 4.03800   7
  -7  14   3 20.5723 4.01572   7
  -7  14   3 22.4081 5.29346   5
   5 -14  -3 27.9387 3.99306   1
  -5 -14   3 24.5663 4.47441   4
  -5 -14   3 29.2649 4.32982   6
  -5 -14   3 28.1785 3.34797   1
   5 -14  -3 19.3878 3.97273   6
  -5  14   3 29.2912 4.41524   7
  -5  14   3 28.0633 5.31540   5
   5  14  -3 25.3361 4.53804   7
   3 -14  -3 6.23809 2.61752   1
  -3 -14   3 7.78670 2.26336   1
  -3 -14   3 8.99400 3.38920   4
  -3 -14   3 1.87131 2.97113   6
   3 -14  -3 8.12368 3.02730   6
   3  14  -3 4.36554 2.84032   5
  -3  14   3 5.42793 3.68264   5
  -3  14   3 6.93859 3.14453   7
   3  14  -3 7.24010 3.46802   7
   1 -14  -3 23.5280 3.32758   1
   1 -14  -3 32.3208 3.92652   6
  -1  14   3 17.8383 3.99682   7
  -1  14   3 14.5485 4.04552   5
   1 -14   3 40.6277 3.81534   1
  -1 -14  -3 29.7942 4.42138   6
   1 -14   3 33.9818 4.65992   6
  -1 -14  -3 40.8571 4.20719   1
  -1  14  -3 24.5358 4.82055   5
   1  14   3 33.8170 4.74136   5
  -1  14  -3 27.6065 4.67717   7
   1  14   3 24.3682 4.72016   7
  -3 -14  -3 85.6245 7.91613   6
  -3 -14  -3 84.0381 7.99647   4
   3 -14   3 88.4003 7.55358   1
   3 -14   3 81.3141 8.10758   6
  -3 -14  -3 88.0073 7.84640   1
  -3  14  -3 80.8386 8.24790   7
   3  14   3 73.1277 8.25091   7
  -3  14  -3 84.1103 8.96262   5
   5 -14   3 3.78646 3.15968   6
  -5 -14  -3 0.12037 3.02346   4
  -5 -14  -3 2.63978 2.83855   1
  -5  14  -3 3.13027 4.13483   5
   5  14   3 -3.9923 3.13041   7
   7 -14   3 41.7005 5.37563   6
  -7 -14  -3 39.8212 5.55182   4
  -7  14  -3 39.4699 5.53930   7
   7  14   3 37.8145 5.57869   7
  -7  14  -3 53.1447 7.13971   5
  -9 -14  -3 -3.2086 3.68220   4
  -9 -14  -3 -2.9629 3.03606   1
  -9  14  -3 0.09728 4.82001   5
   9  14   3 2.62546 3.97410   7
 -11 -14  -3 46.4859 6.03094   1
  11 -14   3 42.9030 6.05585   6
 -11 -14  -3 47.1334 6.81930   4
 -11  14  -3 49.5171 8.10778   5
  11  14   3 48.6000 6.63667   7
 -13 -14  -3 4.00033 4.18896   1
 -13 -14  -3 -6.4238 4.64938   4
  13 -14   3 -2.7617 4.19033   6
  13  14   3 1.35081 4.85611   7
 -13  14  -3 3.09678 5.80917   5
  12 -15  -3 2.39194 4.13414   6
 -12 -15   3 0.35952 3.36742   1
 -12  15   3 -4.6501 5.43935   5
 -12  15   3 -2.4323 3.77107   7
 -10 -15   3 47.9098 6.60944   4
 -10 -15   3 35.3105 4.92424   1
  10  15  -3 43.4678 6.22465   7
   8 -15  -3 -3.1083 3.22959   6
  -8 -15   3 3.11954 2.51112   1
  -8 -15   3 0.64492 3.81610   4
  -8  15   3 -1.5390 4.63843   5
   8  15  -3 6.53861 3.87779   7
  -8  15   3 -0.4360 3.34532   7
  -6 -15   3 4.64107 2.31570   1
   6 -15  -3 10.1775 3.53194   6
  -6 -15   3 6.76009 3.87304   4
   6 -15  -3 0.80842 2.99411   1
  -6  15   3 7.19972 3.41154   7
   6  15  -3 4.74269 3.66323   7
  -6  15   3 3.91865 4.44343   5
  -4 -15   3 10.3893 3.76058   4
  -4 -15   3 9.94435 3.51546   6
  -4 -15   3 6.24114 2.40034   1
   4  15  -3 8.22995 3.80067   7
  -2 -15   3 59.8943 6.00722   6
   2 -15  -3 50.1947 5.76505   6
  -2 -15   3 56.2560 6.32624   4
   2 -15  -3 44.3173 5.27231   1
  -2 -15   3 56.0213 5.08879   1
  -2  15   3 41.6897 6.30376   5
  -2  15   3 40.5915 5.97112   7
   2  15  -3 51.9866 6.27420   7
   0 -15   3 44.8600 5.15917   6
   0 -15  -3 38.1226 4.94410   6
   0 -15   3 46.4378 4.25216   1
   0  15  -3 28.4530 5.25735   5
   0  15   3 27.6920 5.20990   5
   0  15   3 38.1704 5.48804   7
   2 -15   3 18.1054 2.89506   1
  -2 -15  -3 16.0587 3.25353   1
   2 -15   3 10.7205 3.79147   6
  -2  15  -3 6.27780 4.09787   5
  -2  15  -3 12.7069 3.88361   7
  -4 -15  -3 1.54130 3.28666   4
  -4 -15  -3 5.83033 3.02147   1
   4 -15   3 6.38824 3.53214   6
   4 -15   3 10.8896 2.81492   1
  -4  15  -3 5.41360 3.44374   7
   4  15   3 3.56844 3.62176   7
  -4  15  -3 10.1381 4.46063   5
  -6 -15  -3 19.7274 4.27464   4
   6 -15   3 18.6400 4.09061   6
  -6 -15  -3 13.4435 3.60534   1
  -6  15  -3 12.7538 4.18387   7
  -6  15  -3 14.5307 5.20693   5
   6  15   3 10.4616 4.15247   7
  -8 -15  -3 32.9796 5.54487   4
   8 -15   3 37.3949 5.16461   6
   8  15   3 28.6590 5.48624   7
  -8  15  -3 36.6347 6.84085   5
  -8  15  -3 30.7445 5.24013   7
 -10 -15  -3 4.82167 3.61698   1
  10 -15   3 0.00716 3.90819   6
 -10 -15  -3 -5.0026 4.18050   4
  10  15   3 7.46825 4.64584   7
 -10  15  -3 -2.0531 5.19495   5
  12 -15   3 6.65448 4.49746   6
 -12 -15  -3 6.36628 5.24549   4
 -12  15  -3 6.76669 5.97160   5
  12  15   3 2.94314 4.99359   7
 -11 -16   3 0.18786 3.20217   1
  11 -16  -3 3.59605 4.04161   6
 -11 -16   3 0.00832 4.92522   4
 -11  16   3 -3.4077 3.89795   7
 -11  16   3 3.38833 5.98253   5
  11  16  -3 -3.0524 4.63693   7
   9 -16  -3 18.6470 4.50622   6
  -9 -16   3 17.2363 3.50126   1
  -9 -16   3 11.6078 4.96185   4
   9  16  -3 17.4128 5.02755   7
  -9  16   3 21.6826 6.37069   5
  -9  16   3 20.9782 4.73318   7
  -7 -16   3 19.5066 3.28485   1
  -7 -16   3 19.6785 4.95958   4
   7 -16  -3 24.5104 4.52196   6
   7 -16  -3 22.8378 4.20480   1
  -7  16   3 17.1778 4.46600   7
   7  16  -3 14.7818 4.66419   7
  -7  16   3 20.7962 5.96940   5
   5 -16  -3 2.98695 3.37598   6
  -5 -16   3 -0.6300 2.23243   1
  -5 -16   3 1.74910 3.89473   4
   5 -16  -3 5.74072 3.12846   1
  -5  16   3 1.90925 4.38312   5
   5  16  -3 1.82391 3.87052   7
  -5  16   3 14.3014 4.02655   7
   3 -16  -3 23.3369 4.11394   6
  -3 -16   3 19.0781 3.02447   1
   3 -16  -3 17.5900 3.51840   1
  -3 -16   3 19.1888 4.15972   6
  -3  16   3 11.4614 4.64173   5
   3  16  -3 12.1875 4.26022   7
  -3  16   3 18.4028 4.38146   7
  -1 -16   3 4.79398 2.51082   1
   1 -16  -3 0.84450 3.35135   6
  -1 -16   3 10.1265 3.74072   6
   1 -16  -3 4.09291 2.84341   1
  -1  16   3 4.15963 3.74235   7
   1  16  -3 4.99976 3.79299   7
  -1  16   3 4.01208 3.88080   5
   1 -16   3 83.5462 7.72824   6
   1 -16   3 79.7563 6.74071   1
  -1  16  -3 68.2056 7.87864   7
  -1  16  -3 56.7259 8.06748   5
  -3 -16  -3 2.16263 2.99557   1
   3 -16   3 7.39930 2.68820   1
  -3 -16  -3 3.93235 3.47724   6
   3 -16   3 2.91722 3.57471   6
   3  16   3 9.84208 4.06070   7
  -3  16  -3 2.39936 3.80216   7
  -3  16  -3 3.33330 4.19826   5
  -5 -16  -3 13.5543 3.59464   1
   5 -16   3 18.4369 4.35402   6
   5 -16   3 17.2068 3.41447   1
   5  16   3 10.2481 4.22616   7
  -5  16  -3 13.0592 4.10383   7
  -5  16  -3 10.1518 5.08209   5
  -7 -16  -3 -1.6286 3.22149   1
  -7 -16  -3 -2.2559 3.91254   4
   7 -16   3 2.76880 3.85449   6
  -7  16  -3 5.02289 5.18395   5
   7  16   3 0.57009 4.11619   7
  -7  16  -3 4.49523 4.00173   7
   9 -16   3 33.5728 5.50820   6
  -9 -16  -3 27.5226 5.00249   1
  -9 -16  -3 33.7586 5.98021   4
  -9  16  -3 26.2016 7.03751   5
   9  16   3 24.4413 5.79287   7
  -9  16  -3 40.2894 5.82356   7
 -11 -16  -3 9.37076 4.23269   1
 -11 -16  -3 6.02494 5.17485   4
  11 -16   3 10.4174 4.64323   6
 -11  16  -3 12.9569 6.43688   5
   8 -17  -3 2.04889 3.67480   1
  -8 -17   3 3.44946 4.82673   4
   8 -17  -3 9.24337 4.25009   6
  -8 -17   3 3.92373 2.87601   1
  -8  17   3 5.89936 4.19418   7
  -8  17   3 5.44212 5.75267   5
   8  17  -3 3.18804 4.60459   7
  -6 -17   3 9.27270 2.71511   1
   6 -17  -3 9.96088 4.14250   6
   6 -17  -3 9.14470 3.64960   1
   6  17  -3 14.7819 4.77530   7
  -6  17   3 12.9057 5.56742   5
  -6  17   3 10.4237 4.39513   7
   4 -17  -3 5.00610 3.76490   6
  -4 -17   3 6.73453 2.53767   1
  -4 -17   3 12.3210 4.16270   6
   4 -17  -3 4.00042 3.18618   1
  -4  17   3 6.11215 4.74010   5
   4  17  -3 1.30270 4.09669   7
  -4  17   3 3.95663 3.88098   7
  -2 -17   3 13.5015 2.88010   1
   2 -17  -3 8.47508 3.28440   1
   2 -17  -3 2.65888 3.66773   6
  -2 -17   3 8.94436 4.03124   6
   2  17  -3 10.2464 4.43260   7
  -2  17   3 16.3838 4.51737   7
   0 -17  -3 35.0336 4.58467   1
   0 -17  -3 30.1523 5.08705   6
   0 -17   3 36.1623 4.15663   1
   0 -17   3 32.3911 5.29596   6
   0  17  -3 27.7176 5.40949   7
   2 -17   3 55.0518 6.48866   6
  -2 -17  -3 59.9888 5.96279   1
   2 -17   3 48.8746 5.28456   1
  -2 -17  -3 47.8275 6.06393   6
   2  17   3 45.7597 6.65124   7
  -2  17  -3 50.9550 6.59457   7
  -2  17  -3 38.2147 6.87094   5
   4 -17   3 4.72202 4.02086   6
  -4 -17  -3 -2.7030 3.21473   1
   4 -17   3 1.59920 2.81035   1
  -4  17  -3 0.46161 3.96068   7
   4  17   3 2.13043 4.39007   7
  -4  17  -3 -5.7320 4.36848   5
   6 -17   3 27.4565 5.18033   6
   6 -17   3 23.3122 4.22102   1
  -6 -17  -3 25.0267 4.46441   1
   6  17   3 27.6250 5.44618   7
  -6  17  -3 18.3287 6.19681   5
  -6  17  -3 23.2221 5.09014   7
  -8 -17  -3 1.61797 3.60862   1
   8 -17   3 -0.2298 4.20061   6
  -8  17  -3 -2.9009 5.43203   5
  -8  17  -3 2.01547 4.36981   7
   8  17   3 0.33009 4.62230   7
   7 -18  -3 -8.0027 3.93724   6
   7 -18  -3 -0.3605 3.63737   1
  -7  18   3 4.16656 5.74804   5
   7  18  -3 1.74248 4.76997   7
  -7  18   3 -2.0124 4.39905   7
   5 -18  -3 43.8449 6.13784   6
   5 -18  -3 55.8166 5.78998   1
  -5  18   3 28.5955 6.18747   7
   5  18  -3 46.9854 6.90118   7
  -5  18   3 40.1423 7.47188   5
   3 -18  -3 0.32790 3.85898   6
   3 -18  -3 -0.3041 3.14137   1
  -3  18   3 0.61529 4.34658   7
   1 -18  -3 32.8783 5.23726   6
  -1 -18   3 28.7192 4.02625   1
  -1 -18   3 32.4690 5.54644   6
   1 -18  -3 35.5072 4.55054   1
  -1  18   3 33.9497 5.80151   7
   1  18  -3 16.4305 5.43872   7
  -1 -18  -3 7.51000 4.04128   6
  -1 -18  -3 2.78148 3.35253   1
   1 -18   3 5.05114 2.89333   1
   1 -18   3 5.38992 4.19655   6
   1  18   3 -1.1724 4.32995   7
  -1  18  -3 1.79149 4.28622   7
   3 -18   3 17.9143 3.50102   1
   3 -18   3 19.5396 4.90937   6
  -3 -18  -3 18.1681 4.06260   1
  -3  18  -3 13.9135 5.62887   5
   3  18   3 16.6563 5.10851   7
  -3  18  -3 9.27505 4.85045   7
  -5 -18  -3 4.86125 3.74700   1
  -5  18  -3 4.95104 5.58230   5
  -5  18  -3 2.05892 4.68213   7
   5  18   3 3.72754 4.81163   7
   0 -19   3 12.4928 4.85463   6
   0 -19  -3 16.9027 4.75264   6
   0  19  -3 19.4147 5.48769   7
   0  19   3 8.72020 5.09947   7
 -20   0   4 3.40520 4.85388   5
 -20   0   4 0.38193 4.65502   1
 -20   0   4 3.12990 4.36973   4
  20   0  -4 0.59919 3.67043   7
 -18   0   4 45.9450 6.54663   4
 -18   0   4 47.6322 6.61949   5
  18   0  -4 45.6596 5.67408   7
 -18   0   4 44.8920 6.83070   1
  18   0  -4 49.1601 6.72785   2
 -16   0   4 1.30196 3.29252   4
 -16   0   4 0.49859 3.28891   5
 -16   0   4 6.11065 3.82029   1
  16   0  -4 3.31627 3.47849   2
  16   0  -4 2.17596 2.81710   7
  14   0  -4 349.939 26.8555   2
 -14   0   4 306.122 26.7937   4
 -14   0   4 314.266 26.8283   1
  14   0  -4 311.416 26.2651   7
 -14   0   4 327.232 26.7236   5
  12   0  -4 208.716 16.6653   7
 -12   0   4 193.286 16.9797   5
 -12   0   4 205.949 17.1427   1
  12   0  -4 210.836 17.0769   2
 -12   0   4 187.728 17.0488   4
  10   0  -4 344.570 27.0668   7
 -10   0   4 328.258 27.4311   1
 -10   0   4 336.226 27.2956   5
  10   0  -4 326.530 27.2704   2
 -10   0   4 337.869 27.3540   4
  -8   0   4 173.510 15.1052   1
  -8   0   4 170.557 15.0377   5
  -8   0   4 188.073 15.1514   4
   8   0  -4 186.115 15.0937   2
   8   0  -4 188.585 14.7731   7
  -6   0   4 260.748 21.2775   1
  -6   0   4 245.662 21.0459   7
  -6   0   4 276.668 21.3513   4
   6   0  -4 259.727 21.2656   2
  -6   0   4 251.961 21.2818   5
   6   0  -4 283.542 21.1155   7
   4   0  -4 3781.51 294.103   7
  -4   0   4 3762.06 294.175   1
   4   0  -4 4005.75 294.167   2
  -4   0   4 3303.77 294.192   5
  -4   0   4 3905.48 294.225   4
   4   0  -4 3619.26 294.215   5
   4   0  -4 3747.01 294.213   4
  -4   0   4 3498.91 294.081   7
  -2   0   4 2.30187 0.67779   2
   2   0  -4 2.76991 0.36311   7
  -2   0   4 4.18526 0.79659   5
  -2   0   4 1.08942 0.68866   4
   2   0  -4 2.21223 0.64101   3
   2   0  -4 0.62794 0.58291   4
  -2   0   4 3.20798 0.66893   3
   2   0  -4 2.80203 0.76508   5
   0   0  -4 141.075 12.9329   2
   0   0  -4 160.640 12.9595   3
   0   0   4 174.055 12.9413   7
   0   0  -4 168.188 12.9648   1
   0   0   4 167.792 12.9576   2
   2   0   4 38.5516 3.52719   3
  -2   0  -4 46.2057 3.60989   1
   2   0   4 41.4341 3.55564   5
  -2   0  -4 38.0955 3.50968   7
  -2   0  -4 39.7096 3.56162   5
   2   0   4 42.2074 3.56798   1
   2   0   4 50.0920 3.65067   2
  -2   0  -4 42.6625 3.58717   3
   2   0   4 38.2221 3.54691   7
   4   0   4 25.1251 2.67956   3
   4   0   4 29.7754 2.78037   7
  -4   0  -4 32.7726 2.92703   1
  -4   0  -4 29.7517 2.79019   3
   4   0   4 27.8346 2.72859   5
  -4   0  -4 27.1908 2.75722   5
   4   0   4 29.7559 2.93755   2
  -6   0  -4 36.0213 3.76994   1
  -6   0  -4 35.3379 3.57939   5
  -6   0  -4 35.1056 3.56506   3
   6   0   4 42.4549 3.64703   7
  -8   0  -4 34.3380 3.96315   3
  -8   0  -4 31.4053 3.93493   5
   8   0   4 39.3950 3.98516   7
   8   0   4 40.3659 4.20028   2
  -8   0  -4 39.5588 4.30338   1
  10   0   4 2.22128 2.29305   2
 -10   0  -4 2.70380 2.64161   1
  10   0   4 0.64380 2.17281   7
 -10   0  -4 2.09424 2.14268   5
  12   0   4 130.603 11.4866   2
 -12   0  -4 124.024 11.5592   1
 -14   0  -4 9.84264 3.88428   4
 -14   0  -4 8.93293 3.84304   1
 -14   0  -4 8.44763 3.30653   5
  14   0   4 5.31202 2.97252   7
  14   0   4 4.61904 3.26994   2
 -16   0  -4 44.3819 5.67755   5
 -16   0  -4 45.6202 6.22050   1
  16   0   4 37.1895 5.69051   2
 -16   0  -4 41.2631 6.07678   4
  16   0   4 23.9477 4.86035   7
 -18   0  -4 11.4575 4.65056   5
 -18   0  -4 2.47168 4.49696   4
  18   0   4 -2.8877 3.71043   7
  18   0   4 1.15453 4.01874   2
 -18   0  -4 0.36308 4.61587   1
  20   0   4 9.99077 5.33151   2
  20   0   4 13.4894 4.76771   7
 -20   0  -4 9.62505 5.43642   1
 -20   0  -4 9.90249 5.40173   4
 -21  -1   4 2.52925 4.91301   4
 -21  -1   4 0.85041 4.99071   1
 -21   1   4 8.29452 4.88849   4
 -21   1   4 -4.5044 4.95421   1
 -21   1   4 3.53796 5.37214   5
 -21   1   4 1.27796 5.10125   2
 -19  -1   4 13.6791 4.74196   4
 -19  -1   4 18.3331 4.94484   5
  19  -1  -4 10.9531 4.73932   2
 -19  -1   4 17.4741 5.29775   1
  19  -1  -4 6.04978 3.69510   7
  19   1  -4 7.10035 3.81310   7
 -19   1   4 9.38705 4.45470   4
 -19   1   4 11.6498 4.88856   5
 -19   1   4 17.9419 5.16379   1
 -17  -1   4 7.53977 3.91265   5
  17  -1  -4 17.7663 4.44599   2
 -17  -1   4 7.87902 4.08646   4
  17  -1  -4 15.7936 3.51939   7
 -17  -1   4 3.96133 4.18988   1
  17   1  -4 20.6970 4.58221   2
 -17   1   4 10.9243 3.92114   4
  17   1  -4 5.62591 3.19058   7
 -17   1   4 13.8988 4.42426   5
 -17   1   4 9.78738 4.33714   1
 -15  -1   4 68.7090 7.13691   5
 -15  -1   4 54.0054 7.40817   1
  15  -1  -4 80.3034 7.62344   2
 -15  -1   4 65.8250 7.46101   4
  15  -1  -4 68.9807 6.75702   7
 -15   1   4 77.4016 7.67616   5
 -15   1   4 62.9530 7.26574   4
 -15   1   4 62.2855 7.52061   1
  15   1  -4 72.0105 7.47806   2
  15   1  -4 69.1814 6.67769   7
 -13  -1   4 1.55891 2.63865   4
 -13  -1   4 -0.7567 2.28656   5
 -13  -1   4 0.13459 2.82866   1
  13  -1  -4 6.44899 2.92649   2
  13  -1  -4 1.09471 2.13211   7
 -13   1   4 -0.3362 2.58248   5
 -13   1   4 -5.1636 2.60261   1
  13   1  -4 0.14458 2.07783   7
  13   1  -4 3.27630 2.80045   2
 -13   1   4 0.05582 2.41209   4
 -11  -1   4 150.890 14.1556   4
 -11  -1   4 155.319 14.1914   1
 -11  -1   4 154.887 13.9366   5
  11  -1  -4 173.716 14.1841   2
  11  -1  -4 176.996 13.8027   7
  11   1  -4 180.754 13.7825   7
  11   1  -4 169.751 14.1090   2
 -11   1   4 160.034 14.0974   4
 -11   1   4 164.323 14.2078   1
  -9  -1   4 6.12481 2.37404   4
  -9  -1   4 12.6389 2.70421   1
   9  -1  -4 9.29613 2.02844   7
   9  -1  -4 6.40640 2.24043   2
  -9  -1   4 3.67563 2.09915   5
  -9   1   4 9.44379 2.29558   4
  -9   1   4 12.3767 2.49786   1
   9   1  -4 7.19191 2.24614   2
  -9   1   4 4.21330 2.31114   5
   9   1  -4 10.4475 1.95904   7
  -7  -1   4 704.681 58.3994   4
   7  -1  -4 790.251 58.4032   2
  -7  -1   4 711.211 58.3218   1
   7  -1  -4 780.262 58.2224   7
  -7  -1   4 661.938 58.2583   5
  -7   1   4 729.680 58.3628   4
   7   1  -4 715.219 58.3319   2
   7   1  -4 733.879 58.1892   7
  -7   1   4 710.121 58.4360   5
  -7   1   4 760.980 58.4251   1
  -5  -1   4 111.773 9.53949   4
   5  -1  -4 122.457 9.45394   7
   5  -1  -4 119.483 9.62516   2
  -5  -1   4 115.204 9.35838   7
  -5  -1   4 101.658 9.56211   1
  -5  -1   4 110.375 9.52448   5
   5   1  -4 111.230 9.55012   5
  -5   1   4 125.273 9.56613   4
  -5   1   4 115.859 9.70574   5
  -5   1   4 118.240 9.61624   1
  -5   1   4 122.977 9.41486   7
   5   1  -4 121.314 9.42367   7
   5   1  -4 109.205 9.54900   2
   3  -1  -4 1953.64 137.768   3
   3  -1  -4 1894.19 137.773   4
  -3  -1   4 1541.80 137.753   5
  -3  -1   4 1554.77 137.673   7
  -3  -1   4 1768.86 137.820   4
  -3  -1   4 1641.76 137.733   1
   3  -1  -4 1755.96 137.876   5
   3   1  -4 1784.68 137.749   2
  -3   1   4 1659.18 137.859   5
   3   1  -4 1602.24 137.761   5
   3   1  -4 1708.56 137.698   7
   3   1  -4 1694.63 137.794   4
  -3   1   4 1918.24 137.768   4
  -3   1   4 1790.08 137.710   7
  -1  -1   4 856.590 73.0433   2
   1  -1  -4 935.984 73.1314   5
  -1  -1   4 873.219 73.0701   6
  -1  -1   4 908.755 73.1117   4
  -1  -1   4 902.622 73.0893   3
   1   1  -4 877.620 73.0476   2
   1   1  -4 917.881 73.0862   3
  -1   1   4 1072.66 73.0616   7
  -1   1   4 972.295 73.1480   5
   1   1  -4 918.277 73.1126   4
   1   1  -4 878.590 73.0564   6
   1  -1   4 319.349 27.9940   3
  -1  -1  -4 341.709 28.0599   3
   1  -1   4 372.965 28.0529   2
  -1  -1  -4 335.349 28.0121   7
   1  -1   4 361.600 28.0268   7
   1  -1   4 364.902 28.1186   5
   1   1   4 340.285 28.0385   7
  -1   1  -4 361.750 28.0349   1
   1   1   4 357.362 28.0656   3
  -1   1  -4 340.191 28.0090   3
  -1   1  -4 358.326 28.1279   5
  -1   1  -4 368.860 28.0387   7
   3  -1   4 424.916 32.8007   3
  -3  -1  -4 373.565 32.7773   7
   3  -1   4 428.737 32.9452   5
   3  -1   4 481.111 32.9156   2
   3  -1   4 439.589 32.8760   7
  -3  -1  -4 399.594 32.8841   3
  -3  -1  -4 370.227 32.7712   5
   3   1   4 364.029 32.8322   3
   3   1   4 384.302 32.8304   7
   3   1   4 393.034 32.7618   5
  -3   1  -4 433.985 32.9643   5
  -3   1  -4 414.733 32.8337   7
  -3   1  -4 461.190 32.9119   1
  -3   1  -4 389.578 32.7988   3
   5  -1   4 10.2688 1.50294   7
  -5  -1  -4 4.61504 1.12129   5
   5  -1   4 4.72641 1.40235   2
  -5  -1  -4 3.84764 1.36215   3
   5  -1   4 3.81502 1.03541   3
  -5  -1  -4 6.19586 1.46577   1
  -5   1  -4 3.50420 1.13648   3
   5   1   4 5.99701 1.08306   5
  -5   1  -4 5.87199 1.43044   1
  -5   1  -4 6.73672 1.40629   5
   5   1   4 5.12811 1.38432   7
   5   1   4 5.93571 1.52814   2
  -7  -1  -4 1060.77 86.6047   1
  -7  -1  -4 1088.71 86.6774   3
   7  -1   4 1088.68 86.5882   7
   7  -1   4 1126.76 86.6788   2
  -7  -1  -4 1045.41 86.5468   5
  -7   1  -4 1080.62 86.6513   1
  -7   1  -4 1064.27 86.6991   5
  -7   1  -4 1131.23 86.5953   3
   7   1   4 1062.42 86.5592   7
   7   1   4 1106.26 86.6310   2
  -9  -1  -4 27.8479 3.37455   5
   9  -1   4 28.6658 3.45917   7
  -9  -1  -4 30.4695 3.75793   1
   9  -1   4 25.0139 3.61434   2
   9   1   4 26.6703 3.42683   7
   9   1   4 28.7032 3.70464   2
  -9   1  -4 25.1512 3.69840   1
  -9   1  -4 26.0910 3.62011   5
  11  -1   4 265.999 20.9459   7
  11  -1   4 250.745 21.1392   2
 -11   1  -4 254.703 21.2270   5
  11   1   4 249.788 20.8837   7
 -11   1  -4 245.497 21.1973   1
 -13  -1  -4 19.7651 3.88955   1
  13  -1   4 6.83401 3.29425   2
 -13  -1  -4 12.3795 3.13502   5
 -13  -1  -4 9.74735 3.64019   4
  13  -1   4 6.14644 2.77544   7
  13   1   4 11.2486 3.35008   2
 -13   1  -4 6.11155 3.49193   1
  13   1   4 17.6832 3.16562   7
 -13   1  -4 2.47800 3.01770   5
 -15  -1  -4 28.3962 5.45298   1
  15  -1   4 36.9594 4.82463   7
 -15  -1  -4 28.8073 5.55508   4
 -15  -1  -4 33.8905 4.98051   5
  15  -1   4 36.3656 5.25587   2
 -15   1  -4 33.4960 5.22311   5
  15   1   4 37.3239 5.37816   2
 -15   1  -4 36.3336 5.52341   4
  15   1   4 33.1092 4.67308   7
 -15   1  -4 35.3466 5.47020   1
  17  -1   4 3.54940 3.88097   2
  17  -1   4 -2.2089 3.45664   7
 -17  -1  -4 -0.4123 4.28160   4
 -17  -1  -4 -8.3626 3.87888   1
 -17  -1  -4 -4.2138 3.48371   5
  17   1   4 -1.9065 3.65682   2
 -17   1  -4 0.34109 3.97119   4
 -17   1  -4 0.41351 3.91009   5
  17   1   4 -2.3280 3.43948   7
 -17   1  -4 -7.5795 3.57772   1
 -19  -1  -4 21.1711 5.77475   4
  19  -1   4 17.8149 4.75025   7
  19  -1   4 22.6287 5.56515   2
 -19  -1  -4 18.1547 5.86593   1
  19   1   4 14.4582 4.71666   7
 -19   1  -4 26.0118 5.81513   5
 -19   1  -4 26.8825 5.85745   4
 -19   1  -4 11.1476 5.42890   1
  19   1   4 18.1960 5.47923   2
  21  -1   4 4.60783 4.74848   7
  21  -1   4 5.42869 5.48500   2
 -21  -1  -4 24.1582 6.51661   4
 -21  -1  -4 8.06463 5.92544   1
 -21   1  -4 2.21201 5.44566   1
  21   1   4 13.6045 5.11609   7
 -21   1  -4 12.2794 5.88565   4
 -20  -2   4 5.81515 4.78027   4
  20  -2  -4 4.06857 3.79245   7
 -20  -2   4 7.27548 5.18795   1
  20  -2  -4 5.53206 4.82148   2
  20   2  -4 2.33056 3.79622   7
 -20   2   4 3.54770 5.02629   1
 -20   2   4 10.8953 5.28614   2
 -20   2   4 6.10900 5.02886   5
 -20   2   4 0.18377 4.14227   4
  18  -2  -4 -0.6588 3.79004   2
 -18  -2   4 -2.0654 3.94296   4
  18  -2  -4 -2.1072 3.08392   7
 -18  -2   4 -4.3717 3.85399   1
 -18  -2   4 1.34636 3.66627   5
 -18   2   4 2.89611 4.21457   1
 -18   2   4 4.69495 4.43087   5
 -18   2   4 -3.5951 3.37036   4
  18   2  -4 0.66622 3.15219   7
 -16  -2   4 191.124 15.1900   5
 -16  -2   4 160.265 15.5083   1
  16  -2  -4 154.720 14.7715   7
  16  -2  -4 183.881 15.6016   2
 -16  -2   4 172.008 15.6159   4
  16   2  -4 165.000 14.7517   7
  16   2  -4 180.005 15.5130   2
 -16   2   4 163.097 15.5041   1
 -16   2   4 187.438 15.7762   5
 -16   2   4 169.125 15.3413   4
 -14  -2   4 23.3629 3.83857   5
 -14  -2   4 26.6186 4.55215   1
 -14  -2   4 30.4277 4.57523   4
  14  -2  -4 27.7229 4.40353   2
  14  -2  -4 23.9492 3.67624   7
 -14   2   4 22.8940 4.07324   4
 -14   2   4 37.8075 4.87350   5
 -14   2   4 26.6232 4.42418   1
  14   2  -4 23.5889 4.24149   2
  14   2  -4 27.1366 3.66896   7
 -12  -2   4 11.6974 3.11085   4
 -12  -2   4 15.7263 2.79418   5
 -12  -2   4 9.71291 3.14551   1
  12  -2  -4 20.1543 2.78236   7
  12   2  -4 14.4982 3.12499   2
  12   2  -4 18.0673 2.63063   7
  10  -2  -4 8.43091 2.41641   2
 -10  -2   4 9.65356 2.58058   1
  10  -2  -4 -0.4858 1.71603   7
 -10  -2   4 4.97178 1.92354   5
 -10  -2   4 2.00656 2.15422   4
  10   2  -4 6.47771 2.34007   2
 -10   2   4 4.65986 2.41469   1
 -10   2   4 1.55609 2.29493   5
  10   2  -4 2.53036 1.73968   7
 -10   2   4 7.96692 2.14116   4
  -8  -2   4 182.758 15.7634   5
   8  -2  -4 176.891 15.8662   2
   8  -2  -4 208.220 15.8211   7
  -8  -2   4 191.817 16.0037   1
  -8  -2   4 196.021 16.1379   4
   8   2  -4 202.113 16.0189   2
   8   2  -4 196.348 15.7384   7
  -8   2   4 192.101 15.8708   4
  -8   2   4 191.710 16.0555   1
  -8   2   4 194.811 16.1652   5
   6  -2  -4 817.733 60.1672   2
  -6  -2   4 749.343 60.2192   4
  -6  -2   4 717.049 60.1149   1
  -6  -2   4 699.685 60.0077   5
  -6   2   4 729.485 60.3107   5
   6   2  -4 699.854 60.0408   5
  -6   2   4 776.360 60.1536   1
   6   2  -4 797.671 60.1115   2
  -6   2   4 747.820 60.1276   2
   6   2  -4 759.991 60.0075   7
  -6   2   4 790.725 60.1202   4
  -4  -2   4 3.47144 0.79451   7
  -4  -2   4 4.83998 1.14958   1
   4  -2  -4 5.79826 1.31181   2
  -4  -2   4 2.19848 1.24210   4
   4  -2  -4 3.24475 0.79307   3
  -4  -2   4 1.03658 0.98923   5
  -4   2   4 3.98707 1.43767   5
   4   2  -4 5.65882 1.01288   5
  -4   2   4 6.92188 1.36182   2
   4   2  -4 1.89507 0.89638   7
  -4   2   4 5.16368 0.97530   7
  -4   2   4 4.07394 0.91773   4
   4   2  -4 2.60785 1.00070   2
  -2  -2   4 40.3435 3.73637   7
   2  -2  -4 47.3774 3.77810   3
  -2  -2   4 50.8981 4.03213   4
   2  -2  -4 54.7805 4.09133   5
  -2  -2   4 52.1997 3.88973   6
  -2  -2   4 37.6377 3.74051   1
   2   2  -4 40.0555 3.73342   2
   2   2  -4 40.7373 3.92293   4
   2   2  -4 44.3695 3.77768   7
   2   2  -4 48.2334 3.87129   6
  -2   2   4 54.9656 4.09169   5
   0  -2   4 160.479 13.3936   3
   0  -2   4 145.056 13.4267   4
   0  -2  -4 168.218 13.4618   2
   0  -2   4 168.347 13.3244   1
   0  -2  -4 168.888 13.4445   1
   0  -2   4 144.104 13.3964   6
   0  -2  -4 176.487 13.4263   5
   0  -2  -4 173.044 13.3635   6
   0  -2  -4 184.964 13.4192   7
   0   2   4 164.533 13.3726   6
   0   2  -4 159.938 13.4150   6
   0   2  -4 176.910 13.5251   5
   0   2   4 177.598 13.4366   7
   0   2  -4 160.905 13.3997   3
   0   2  -4 159.826 13.4358   4
   0   2   4 177.810 13.4725   2
   0   2   4 179.060 13.4347   5
   2  -2   4 87.1798 6.42138   2
   2  -2   4 75.6019 6.23809   3
  -2  -2  -4 67.9826 6.45691   3
  -2  -2  -4 73.7668 6.32775   7
   2  -2   4 83.4362 6.55841   5
   2   2   4 76.0712 6.39462   7
   2   2   4 66.5335 6.42550   3
  -2   2  -4 76.9426 6.26845   3
  -2   2  -4 77.4149 6.38794   7
  -2   2  -4 86.2716 6.58888   5
  -4  -2  -4 19.9857 2.11509   5
  -4  -2  -4 24.3199 2.52649   1
   4  -2   4 26.1634 2.49530   2
   4  -2   4 27.0853 2.56357   7
  -4  -2  -4 18.5788 2.53718   3
   4  -2   4 30.5901 2.27741   3
  -4   2  -4 24.6304 2.18768   3
  -4   2  -4 28.9926 2.70194   5
   4   2   4 22.2344 2.54177   2
   4   2   4 23.1923 2.44500   7
  -4   2  -4 28.4031 2.59039   1
   4   2   4 20.5500 2.11439   5
   6  -2   4 88.4145 6.70370   2
   6  -2   4 77.6441 6.28545   3
  -6  -2  -4 66.9179 6.50091   1
   6  -2   4 82.1699 6.58280   7
  -6  -2  -4 66.4926 6.27108   5
  -6  -2  -4 60.3989 6.50548   3
  -6   2  -4 85.8628 6.73923   1
   6   2   4 76.5999 6.49371   7
  -6   2  -4 79.0581 6.75839   5
   6   2   4 71.9353 6.26508   5
   6   2   4 71.8358 6.62493   2
  -6   2  -4 76.6765 6.36787   3
  -8  -2  -4 24.7681 3.84547   3
  -8  -2  -4 34.0007 3.95122   1
   8  -2   4 30.9110 3.81326   2
   8  -2   4 37.3479 3.91055   7
  -8  -2  -4 33.8921 3.51057   5
   8   2   4 42.0373 3.85610   7
   8   2   4 40.7594 4.10303   2
  -8   2  -4 26.8568 3.95623   5
  -8   2  -4 39.5503 4.15046   1
 -10  -2  -4 321.206 26.4794   5
  10  -2   4 317.283 26.6080   7
 -10  -2  -4 318.809 26.6547   1
  10  -2   4 334.202 26.8081   2
  10   2   4 341.195 26.7540   2
 -10   2  -4 335.653 26.8940   1
 -10   2  -4 317.207 26.8931   5
  12  -2   4 30.0578 3.97430   7
 -12  -2  -4 20.8451 4.46064   4
 -12  -2  -4 30.2449 4.47425   1
 -12  -2  -4 32.9776 3.89575   5
  12  -2   4 30.2671 4.36200   2
  12   2   4 30.4247 3.98009   7
  12   2   4 35.9003 4.46100   2
 -12   2  -4 31.5052 4.48722   1
 -12   2  -4 33.1486 4.57231   5
 -14  -2  -4 126.646 11.7612   4
  14  -2   4 113.852 10.9143   7
  14  -2   4 112.381 11.1736   2
 -14  -2  -4 112.446 11.4213   1
 -14  -2  -4 129.953 10.9794   5
  14   2   4 128.575 10.9663   7
  14   2   4 126.164 11.3793   2
 -14   2  -4 112.087 11.3992   1
 -14   2  -4 125.079 11.5443   5
 -16  -2  -4 2.52087 4.33606   4
  16  -2   4 9.63131 4.01699   2
 -16  -2  -4 11.7273 4.47398   1
  16  -2   4 -0.0266 3.36702   7
 -16  -2  -4 6.96206 3.49266   5
  16   2   4 0.48862 3.85015   2
 -16   2  -4 3.76628 3.89268   4
 -16   2  -4 5.03065 3.99731   1
  16   2   4 12.8623 3.76533   7
 -16   2  -4 12.3832 4.19179   5
 -18  -2  -4 74.8272 9.14201   1
  18  -2   4 71.7042 8.64306   2
  18  -2   4 78.2561 8.23946   7
 -18  -2  -4 83.3944 9.36551   4
  18   2   4 81.8609 8.31003   7
 -18   2  -4 68.6741 8.83893   4
 -18   2  -4 77.2434 9.00196   5
 -18   2  -4 76.3819 9.07496   1
  18   2   4 71.4566 8.86186   2
 -20  -2  -4 33.0552 6.61736   1
 -20  -2  -4 24.7449 6.45116   4
  20  -2   4 10.8016 5.34180   2
  20  -2   4 19.3268 5.22420   7
 -20   2  -4 14.2822 5.55326   4
 -20   2  -4 25.6896 6.31501   5
 -20   2  -4 16.2757 5.98838   1
  20   2   4 12.0050 4.98095   7
 -21  -3   4 25.3270 6.56250   4
 -21  -3   4 25.3807 6.62764   1
  21  -3  -4 28.6981 6.32962   2
 -21   3   4 33.8862 7.02526   5
 -21   3   4 30.6400 6.73212   2
 -21   3   4 26.3024 5.99119   4
  19  -3  -4 7.96160 4.59204   2
 -19   3   4 10.3589 5.03056   2
 -19   3   4 4.83676 4.05558   4
 -19   3   4 6.09175 4.88765   5
 -19   3   4 6.34556 4.69792   1
 -17  -3   4 20.0594 5.07615   1
 -17  -3   4 20.0798 4.90597   4
  17  -3  -4 14.3795 4.48235   2
 -17  -3   4 24.5936 4.28511   5
  17  -3  -4 22.9867 4.08641   7
 -17   3   4 25.5287 5.31503   5
 -17   3   4 17.1028 4.85040   2
 -17   3   4 14.8150 4.80746   1
  17   3  -4 26.2348 4.07446   7
 -17   3   4 19.9367 4.37837   4
  15  -3  -4 64.6535 7.63626   2
 -15  -3   4 69.0480 7.86291   1
 -15  -3   4 56.6851 7.70161   4
  15  -3  -4 74.7084 7.11236   7
 -15  -3   4 73.5408 7.09286   5
 -15   3   4 77.4468 8.16025   5
  15   3  -4 79.4964 7.12378   7
 -15   3   4 75.4992 7.57457   4
 -15   3   4 75.4708 7.90912   1
  15   3  -4 73.5912 7.70177   2
 -13  -3   4 177.796 16.1856   4
 -13  -3   4 178.571 15.5412   5
 -13  -3   4 185.897 16.0864   1
  13  -3  -4 189.784 15.6452   7
  13  -3  -4 202.872 16.1663   2
 -13   3   4 189.596 16.3193   5
  13   3  -4 177.468 15.5531   7
  13   3  -4 195.072 16.0310   2
 -13   3   4 176.304 16.0548   1
 -13   3   4 192.914 15.9204   4
 -11  -3   4 19.7475 3.58443   4
  11  -3  -4 27.4795 3.61596   2
 -11  -3   4 19.8606 3.61849   1
  11  -3  -4 20.7457 3.07295   7
 -11  -3   4 25.5915 3.03241   5
 -11   3   4 30.7152 4.05852   5
  11   3  -4 25.1313 3.64259   2
  11   3  -4 29.0357 3.18960   7
 -11   3   4 22.8351 3.60257   1
 -11   3   4 29.9730 3.45396   4
   9  -3  -4 15.1005 2.73976   2
  -9  -3   4 14.0933 2.99590   4
  -9  -3   4 18.9664 2.37797   5
  -9  -3   4 14.6420 2.91139   1
  -9   3   4 21.4221 3.24760   5
  -9   3   4 20.2464 2.63105   4
   9   3  -4 21.4594 2.50792   7
  -9   3   4 17.0164 2.86824   2
   9   3  -4 8.69459 2.61335   2
  -9   3   4 17.8641 2.88219   1
   7  -3  -4 -0.7474 1.63645   2
   7  -3  -4 -0.9214 0.91897   3
  -7   3   4 0.15350 2.04494   5
  -7   3   4 0.97840 1.78827   2
  -7   3   4 -1.3206 1.32656   4
  -5  -3   4 552.724 44.5894   4
  -5  -3   4 511.279 44.3321   5
  -5  -3   4 523.805 44.4170   1
   5  -3  -4 575.474 44.2966   3
   5  -3  -4 585.036 44.5768   2
  -5   3   4 573.289 44.5673   2
   5   3  -4 564.672 44.4098   2
   5   3  -4 568.364 44.3739   7
  -5   3   4 596.980 44.7703   5
   5   3  -4 515.897 44.3510   5
   3  -3  -4 13.2095 1.23861   3
  -3  -3   4 14.9762 1.62456   6
  -3  -3   4 11.8404 1.34778   7
  -3  -3   4 11.6294 1.77397   4
  -3  -3   4 10.1966 1.27535   2
  -3  -3   4 8.45058 1.33850   1
  -3   3   4 17.0045 1.98157   5
  -3   3   4 15.8401 1.72647   2
   3   3  -4 12.0304 1.34039   2
   3   3  -4 12.5296 1.42351   7
   1  -3  -4 525.275 37.8771   3
   1  -3  -4 470.264 37.9945   5
   1  -3  -4 456.056 37.8369   6
   1  -3  -4 501.867 37.8845   7
   1  -3  -4 447.398 37.9055   2
  -1  -3   4 465.168 37.9154   4
  -1  -3   4 430.756 37.8669   6
  -1   3   4 462.152 37.8499   6
   1   3  -4 494.236 37.9373   5
  -1   3   4 527.995 37.8658   3
   1   3  -4 447.614 37.9093   4
   1   3  -4 467.520 37.8468   7
  -1   3   4 489.557 37.9459   2
   1   3  -4 434.646 37.8828   6
  -1   3   4 505.655 37.9104   7
  -1  -3  -4 20.5776 1.86581   7
   1  -3   4 19.8148 1.74373   1
  -1  -3  -4 18.3320 1.85595   2
   1  -3   4 19.2412 1.99603   4
  -1  -3  -4 15.3225 1.69612   5
   1  -3   4 22.4223 2.11283   5
   1  -3   4 16.9114 1.67716   2
  -1  -3  -4 17.0310 1.82632   1
  -1   3  -4 18.3988 1.69151   1
   1   3   4 17.4037 1.74014   6
  -1   3  -4 18.8032 1.89294   4
   1   3   4 17.0890 1.88789   2
   1   3   4 11.7963 1.84451   3
  -1   3  -4 15.1007 1.89682   6
   1   3   4 17.3777 1.68671   5
   1   3   4 20.4263 1.90717   7
  -1   3  -4 20.9731 1.71827   3
   3  -3   4 108.896 8.89157   3
  -3  -3  -4 93.6936 9.19193   3
  -3  -3  -4 105.350 9.08262   1
   3  -3   4 107.488 9.11982   2
   3   3   4 104.288 9.13966   2
  -3   3  -4 119.096 9.39456   5
   3   3   4 109.411 9.11867   7
  -3   3  -4 124.285 8.94788   3
  -3   3  -4 123.010 9.15393   1
   5  -3   4 469.152 35.2523   2
   5  -3   4 479.492 35.2234   7
  -5  -3  -4 404.652 35.1321   1
  -5  -3  -4 384.879 34.9139   5
   5  -3   4 478.685 34.9700   3
  -5  -3  -4 401.586 35.2516   3
   5   3   4 388.481 34.8936   5
   5   3   4 438.045 35.1858   2
   5   3   4 439.094 35.1565   7
  -5   3  -4 462.343 34.9967   3
  -5   3  -4 459.646 35.2169   1
  -5   3  -4 462.903 35.4286   5
  -7  -3  -4 4.26149 2.05975   1
   7  -3   4 4.64343 1.27816   3
  -7  -3  -4 4.50782 2.31940   3
  -7  -3  -4 2.83317 1.22371   5
   7  -3   4 4.71117 2.10340   7
   7  -3   4 4.32302 1.97626   2
  -7   3  -4 4.32694 2.11905   1
   7   3   4 3.68731 1.14484   5
   7   3   4 2.44075 1.93274   7
   7   3   4 2.15186 2.06005   2
  -7   3  -4 1.98858 1.33354   3
  -7   3  -4 4.35200 2.31437   5
  -9  -3  -4 2.07517 2.26973   1
   9  -3   4 -0.3253 2.04468   7
   9  -3   4 0.67007 2.18822   2
  -9  -3  -4 1.63783 1.47620   5
  -9  -3  -4 -0.2258 2.64459   4
   9   3   4 1.77438 2.22484   2
  -9   3  -4 2.05387 2.21572   1
   9   3   4 -0.3928 1.97189   7
  -9   3  -4 4.20374 2.42270   5
  11  -3   4 64.6315 6.03109   2
 -11  -3  -4 48.6594 6.24702   4
 -11  -3  -4 60.5216 5.42922   5
  11  -3   4 57.9438 5.76243   7
 -11  -3  -4 53.4884 5.93550   1
 -11   3  -4 52.9663 6.14732   5
  11   3   4 43.8171 5.75857   2
 -11   3  -4 72.9948 6.32716   1
  11   3   4 59.5640 5.74178   7
 -13  -3  -4 6.34908 3.25905   1
  13  -3   4 2.60640 2.88407   2
  13  -3   4 4.93370 2.87278   7
 -13  -3  -4 8.23635 3.78470   4
 -13  -3  -4 5.93491 2.45864   5
  13   3   4 6.33075 3.13478   2
 -13   3  -4 12.3237 3.64443   1
 -13   3  -4 10.8678 3.58924   5
  13   3   4 10.1369 2.94220   7
  15  -3   4 3.18185 3.09458   7
 -15  -3  -4 7.31271 4.00305   1
 -15  -3  -4 2.52789 2.74696   5
 -15  -3  -4 -4.4546 3.76676   4
  15  -3   4 2.75961 3.26927   2
 -15   3  -4 -5.1107 3.37232   5
  15   3   4 -2.8612 3.36174   2
 -15   3  -4 -0.9028 3.52269   1
  15   3   4 1.93972 3.09674   7
 -17  -3  -4 11.3852 4.92272   4
 -17  -3  -4 3.95440 4.68395   1
  17  -3   4 1.38266 3.64873   7
  17  -3   4 5.80876 3.99780   2
 -17   3  -4 2.95147 4.36897   1
 -17   3  -4 2.22209 4.24195   5
  17   3   4 2.70115 4.35576   2
  17   3   4 -1.7053 3.53696   7
 -17   3  -4 7.03902 4.23765   4
 -19  -3  -4 0.93008 4.96168   1
  19  -3   4 -2.8017 4.43353   2
  19  -3   4 -3.4369 3.96259   7
 -19  -3  -4 1.66631 5.10875   4
 -19   3  -4 2.66067 4.88733   1
  19   3   4 11.6287 4.53621   7
 -19   3  -4 1.10410 4.66864   4
 -19   3  -4 -4.8858 4.40352   5
 -21  -3  -4 -0.3709 5.79879   1
 -21  -3  -4 4.60882 6.06966   4
  21  -3   4 1.55425 4.65614   7
  21  -3   4 2.23407 5.27304   2
 -21   3  -4 7.87519 6.16870   5
  21   3   4 3.77933 4.95249   7
 -21   3  -4 8.91928 6.02323   1
 -21   3  -4 5.86183 5.22014   4
 -20  -4   4 12.8566 5.55308   4
 -20  -4   4 16.4324 5.69018   1
  20  -4  -4 7.95401 5.10536   2
 -20   4   4 15.2434 5.77352   5
 -20   4   4 21.2676 5.73647   2
  20   4  -4 17.5429 4.64355   7
 -18  -4   4 12.3649 4.73398   4
 -18  -4   4 11.6110 4.87924   1
  18  -4  -4 11.4605 4.47657   2
 -18   4   4 11.8928 4.05576   4
 -18   4   4 -1.1951 4.10446   2
 -18   4   4 11.5048 4.94242   5
  18   4  -4 10.2219 3.73994   7
 -16  -4   4 8.02605 4.07836   4
 -16  -4   4 4.82371 3.98102   1
  16  -4  -4 3.91125 3.55791   2
 -16   4   4 6.55654 4.06139   5
  16   4  -4 6.89147 3.09555   7
 -16   4   4 7.71822 3.88096   2
 -16   4   4 5.37784 3.27042   4
 -14  -4   4 51.6591 6.58538   4
 -14  -4   4 47.6848 6.42685   1
 -14  -4   4 53.2544 5.58220   5
  14  -4  -4 58.2640 6.40086   2
 -14   4   4 54.8170 6.05965   4
 -14   4   4 52.6657 6.42492   2
 -14   4   4 70.3401 7.05813   5
  14   4  -4 56.7831 5.78170   7
 -14   4   4 56.7706 6.50654   1
  14   4  -4 63.6081 6.51149   2
 -12  -4   4 55.1357 6.05483   4
 -12  -4   4 41.6814 5.72552   1
 -12  -4   4 51.9116 5.03960   5
  12  -4  -4 54.8692 5.73134   2
  12   4  -4 45.1355 5.16579   7
 -12   4   4 61.0603 5.61264   4
  12   4  -4 61.9327 5.91543   2
 -12   4   4 51.3412 5.86063   1
 -12   4   4 55.4671 5.90881   2
 -12   4   4 61.4901 6.37766   5
 -10  -4   4 -3.5209 2.00433   1
  10  -4  -4 -1.4585 1.93610   2
 -10  -4   4 0.03629 2.16496   4
 -10  -4   4 3.20016 1.52776   5
  10  -4  -4 -1.3687 1.10635   3
  10   4  -4 1.67748 1.84710   7
 -10   4   4 0.45061 2.13625   2
 -10   4   4 2.41055 1.82720   4
  10   4  -4 -0.4970 1.97625   2
 -10   4   4 0.30165 2.36142   5
   8  -4  -4 4.80772 1.99795   2
  -8  -4   4 7.14139 1.53139   5
  -8  -4   4 10.4097 2.53347   4
  -8  -4   4 3.66548 2.12975   1
   8  -4  -4 5.47589 1.19054   3
  -8   4   4 8.55058 2.65635   5
   8   4  -4 5.13363 1.99987   2
   8   4  -4 5.62748 1.88987   7
  -8   4   4 7.54739 2.23572   2
  -8   4   4 3.58461 1.63890   4
   6  -4  -4 64.5405 4.98472   3
  -6  -4   4 64.4496 5.73553   4
  -6   4   4 49.0677 5.37335   2
  -6   4   4 68.5610 5.20129   4
   6   4  -4 53.3617 5.30414   2
  -6   4   4 63.8906 5.89684   5
   6   4  -4 54.1473 5.13731   5
  -4  -4   4 17.5674 2.33854   4
   4  -4  -4 18.1728 1.69379   3
  -4  -4   4 15.4273 1.82072   2
  -4  -4   4 15.5513 1.92997   1
  -4   4   4 21.4302 1.70862   3
   4   4  -4 19.2505 2.01072   7
   4   4  -4 20.8538 1.96408   2
  -4   4   4 15.9032 2.50355   5
   4   4  -4 18.7677 1.90078   5
  -4   4   4 20.5275 2.28300   2
  -2  -4   4 35.8370 3.33190   1
  -2  -4   4 42.3699 3.59927   6
  -2  -4   4 38.6311 3.31227   2
   2  -4  -4 38.2056 3.50593   6
  -2  -4   4 37.0487 3.68510   4
   2  -4  -4 41.8180 3.46147   3
  -2   4   4 43.1326 3.62320   7
   2   4  -4 38.2690 3.35732   2
   2   4  -4 38.9690 3.55079   7
  -2   4   4 48.0849 3.93555   5
   2   4  -4 36.1739 3.56182   5
  -2   4   4 47.0534 3.48092   3
  -2   4   4 44.6735 3.55568   6
  -2   4   4 43.3245 3.67653   2
   0  -4  -4 812.258 70.6514   1
   0  -4   4 899.334 70.6781   4
   0  -4  -4 886.926 70.6340   6
   0  -4   4 878.434 70.6744   6
   0  -4  -4 922.588 70.6448   4
   0  -4   4 941.120 70.5757   1
   0  -4  -4 834.148 70.6785   2
   0  -4   4 947.999 70.8008   5
   0   4   4 797.692 70.6571   6
   0   4   4 903.042 70.7250   7
   0   4   4 968.551 70.7435   5
   0   4  -4 841.724 70.5618   2
   0   4   4 867.698 70.7188   2
   0   4  -4 884.544 70.6934   4
   0   4   4 831.988 70.6687   3
   0   4  -4 992.129 70.8138   5
  -2  -4  -4 2.06273 1.04473   1
   2  -4   4 1.33986 1.18560   6
  -2  -4  -4 3.05783 1.21379   4
   2  -4   4 1.67281 0.81712   2
  -2  -4  -4 2.08629 0.92335   2
  -2  -4  -4 1.23933 1.22626   3
  -2  -4  -4 2.80199 0.61743   5
   2   4   4 3.02762 0.64719   5
   2   4   4 1.76966 1.09435   2
  -2   4  -4 2.42183 0.98502   4
  -2   4  -4 2.89068 0.69121   3
  -2   4  -4 1.94644 1.34735   5
  -2   4  -4 3.32523 0.86216   1
   2   4   4 2.44885 1.14920   7
   4  -4   4 72.1834 5.36461   1
  -4  -4  -4 50.4841 5.19609   1
  -4  -4  -4 48.5301 5.37760   3
  -4  -4  -4 46.2626 5.37122   4
   4  -4   4 61.7160 5.23353   2
   4   4   4 53.2661 5.26149   2
  -4   4  -4 64.2075 5.27191   1
   4   4   4 53.8752 5.23813   7
  -4   4  -4 70.0103 4.90160   3
  -4   4  -4 73.1333 5.73209   5
   6  -4   4 -1.1903 0.91070   3
  -6  -4  -4 0.88194 2.06377   3
   6  -4   4 1.85155 1.77730   2
  -6  -4  -4 1.41186 1.80581   1
  -6  -4  -4 2.17489 2.29481   4
  -6   4  -4 0.13739 1.88998   5
   6   4   4 -0.1568 1.79966   2
  -6   4  -4 0.27026 0.93636   3
  -6   4  -4 -2.2481 1.74438   1
   6   4   4 2.99454 1.82592   7
   8  -4   4 200.832 15.8183   2
   8  -4   4 211.853 15.3523   3
  -8  -4  -4 172.643 15.2036   5
  -8  -4  -4 178.329 15.7093   1
  -8  -4  -4 181.602 16.0595   4
  -8   4  -4 205.406 15.8633   1
  -8   4  -4 190.719 16.1399   5
   8   4   4 189.215 15.8300   2
   8   4   4 176.144 15.2409   5
   8   4   4 190.215 15.6793   7
  10  -4   4 7.60614 2.51932   7
 -10  -4  -4 8.72368 3.20800   4
 -10  -4  -4 4.82333 1.49517   5
 -10  -4  -4 2.92534 2.38942   1
  10  -4   4 6.03029 2.35921   2
 -10   4  -4 7.17292 2.92897   5
 -10   4  -4 4.51118 2.52759   1
  10   4   4 5.49210 2.28938   7
  10   4   4 3.13148 1.44284   5
  10   4   4 3.40111 2.34293   2
 -12  -4  -4 19.1203 4.21714   4
  12  -4   4 13.7925 3.16856   7
 -12  -4  -4 20.7139 3.76380   1
 -12  -4  -4 18.6603 2.57289   5
  12  -4   4 17.0827 3.39437   2
  12   4   4 14.2095 3.27585   7
 -12   4  -4 12.3540 3.71232   5
  12   4   4 22.9111 3.72413   2
 -12   4  -4 20.8070 3.80337   1
 -14  -4  -4 0.32232 2.23572   5
 -14  -4  -4 -3.3862 3.24969   1
  14  -4   4 -2.4577 2.79437   2
  14  -4   4 2.25046 2.99432   7
 -14  -4  -4 -1.0773 3.57655   4
 -14   4  -4 0.41280 3.28267   1
  14   4   4 0.34276 3.08432   2
 -14   4  -4 2.57098 3.55508   5
  14   4   4 2.45212 2.99134   7
  16  -4   4 6.89292 3.63490   7
 -16  -4  -4 15.2020 4.70120   1
  16  -4   4 5.39667 3.81096   2
 -16  -4  -4 7.40732 4.67568   4
  16   4   4 12.8224 3.88076   7
 -16   4  -4 9.13709 4.50680   5
 -16   4  -4 3.93938 3.91169   1
 -16   4  -4 4.66724 3.76542   4
 -18  -4  -4 -2.0632 4.99533   4
  18  -4   4 7.22582 4.37246   2
 -18  -4  -4 0.41164 4.63750   1
  18   4   4 -0.0123 3.86774   7
 -18   4  -4 -2.0805 4.55301   5
 -18   4  -4 4.31952 4.78075   1
 -18   4  -4 -2.8547 3.84064   4
  20  -4   4 -1.3472 4.62632   2
 -20  -4  -4 0.93975 5.28099   1
 -20  -4  -4 2.61584 5.88288   4
  20   4   4 7.93521 4.92484   7
 -20   4  -4 1.54352 5.17266   1
 -20   4  -4 1.40382 4.85970   4
 -20   4  -4 6.81464 5.53765   5
  21  -5  -4 -0.1419 4.80965   2
 -21   5   4 4.15762 5.75808   5
 -21   5   4 -0.8428 5.30543   2
  19  -5  -4 -2.8289 3.96803   2
 -19  -5   4 6.23790 4.81391   1
 -19  -5   4 -0.3356 4.75735   4
 -19   5   4 -0.8579 4.72869   5
 -19   5   4 2.16189 4.60726   2
  19   5  -4 1.72023 3.76176   7
  17  -5  -4 -1.9166 3.41916   2
 -17  -5   4 -1.7490 3.81251   4
 -17  -5   4 -9.0842 3.32707   1
 -17   5   4 1.44907 3.27432   4
 -17   5   4 3.36302 4.30249   5
 -17   5   4 3.07786 3.89138   2
  17   5  -4 -3.1565 3.03226   7
  15  -5  -4 171.740 13.5659   2
 -15  -5   4 148.546 13.5795   1
 -15  -5   4 135.635 13.6083   4
 -15   5   4 142.996 13.0874   4
  15   5  -4 140.176 12.8304   7
 -15   5   4 142.706 13.8252   5
 -15   5   4 154.986 13.5590   2
 -13  -5   4 46.7771 6.09082   4
  13  -5  -4 49.0875 4.79059   3
 -13  -5   4 59.1916 5.05322   5
 -13  -5   4 47.9532 6.10209   1
  13  -5  -4 47.3194 5.79469   2
  13   5  -4 45.5737 5.88793   2
  13   5  -4 49.2335 5.35122   7
 -13   5   4 58.3448 6.09828   2
 -13   5   4 55.7455 6.62267   5
 -13   5   4 55.6493 5.56721   4
  11  -5  -4 14.4080 2.78050   2
 -11  -5   4 5.89928 2.94825   4
  11  -5  -4 6.62918 1.52116   3
 -11  -5   4 9.17944 2.84763   1
 -11  -5   4 8.37311 1.84744   5
  11   5  -4 8.27675 2.31936   7
 -11   5   4 10.5853 2.27187   4
 -11   5   4 11.5761 3.30998   5
  11   5  -4 8.75666 2.60252   2
 -11   5   4 15.7094 2.94885   2
   9  -5  -4 22.3312 2.17257   3
  -9  -5   4 16.6375 3.02084   1
   9  -5  -4 21.2622 3.10759   2
   9  -5  -4 26.5304 2.31188   3
  -9  -5   4 20.2702 3.33448   4
  -9  -5   4 18.6871 2.26966   5
  -9   5   4 21.9390 3.70716   5
   9   5  -4 22.9180 2.88763   7
   9   5  -4 11.7460 2.72689   2
  -9   5   4 19.6283 2.59978   4
  -9   5   4 26.5523 3.27995   2
  -7  -5   4 119.425 11.3464   1
  -7  -5   4 128.688 11.6852   4
  -7   5   4 153.034 11.1940   4
  -7   5   4 139.746 11.5473   2
  -7   5   4 157.324 12.0279   5
   7   5  -4 129.636 11.3044   7
   7   5  -4 137.434 11.3608   2
   7   5  -4 124.946 11.1223   5
  -5  -5   4 52.5615 5.46373   4
  -5  -5   4 45.8739 5.01764   1
  -5   5   4 70.1230 5.90163   5
   5   5  -4 54.1166 4.97280   5
  -5   5   4 69.3640 4.87613   4
   5   5  -4 61.9998 5.09349   2
   5   5  -4 54.6815 5.13786   7
  -5   5   4 56.3642 5.32815   2
   3  -5  -4 216.764 17.2624   6
   3  -5  -4 246.295 17.1462   3
  -3  -5   4 203.434 17.2599   6
  -3  -5   4 197.707 17.1038   1
  -3  -5   4 193.729 17.0760   2
  -3  -5   4 212.542 17.4192   4
   3   5  -4 205.672 17.2215   5
  -3   5   4 229.822 17.6700   5
   3   5  -4 210.019 17.1354   2
  -3   5   4 211.747 17.3765   2
   3   5  -4 208.760 17.2495   7
  -3   5   4 232.065 17.1283   3
  -1  -5   4 432.343 34.2123   4
   1  -5  -4 403.872 34.1256   6
   1  -5  -4 446.076 34.0602   4
   1  -5  -4 427.333 34.1875   2
  -1  -5   4 397.984 34.0049   2
  -1  -5   4 423.943 34.1798   6
   1  -5  -4 398.841 34.1590   1
   1  -5  -4 452.359 34.1725   3
  -1  -5   4 422.147 34.0118   1
   1   5  -4 446.360 34.2697   5
  -1   5   4 441.911 34.2522   7
   1   5  -4 430.608 34.1713   7
  -1   5   4 422.881 34.2380   2
  -1   5   4 440.450 34.1341   3
  -1  -5  -4 254.223 22.1351   2
  -1  -5  -4 277.637 22.1105   6
  -1  -5  -4 274.215 22.2656   3
  -1  -5  -4 261.560 22.1330   1
  -1  -5  -4 270.783 22.1177   5
   1  -5   4 281.158 22.1795   4
   1  -5   4 276.336 22.2046   6
  -1  -5  -4 281.082 22.1928   4
   1  -5   4 305.529 22.1041   1
   1   5   4 270.445 22.1617   5
  -1   5  -4 276.433 22.1701   4
   1   5   4 265.347 22.1952   2
  -1   5  -4 307.756 22.4631   5
  -1   5  -4 268.093 22.0571   2
   1   5   4 271.926 22.2286   7
  -3  -5  -4 132.096 11.7860   4
  -3  -5  -4 129.028 11.8016   3
   3  -5   4 148.427 11.7042   6
   3  -5   4 141.835 11.5922   2
  -3  -5  -4 134.395 11.5917   1
  -3   5  -4 146.307 11.6114   4
   3   5   4 143.103 11.7094   7
   3   5   4 143.798 11.6983   2
  -3   5  -4 139.806 11.6093   2
  -3   5  -4 152.403 11.3985   3
  -3   5  -4 149.284 12.0417   5
  -5  -5  -4 130.999 10.8880   1
  -5  -5  -4 121.409 11.1418   4
  -5  -5  -4 116.352 11.1529   3
   5  -5   4 128.452 10.9032   2
  -5   5  -4 135.423 10.9298   1
   5   5   4 123.310 10.9485   2
  -5   5  -4 156.146 11.4975   5
   5   5   4 136.169 10.9847   7
  -7  -5  -4 -1.3654 2.16466   3
  -7  -5  -4 -0.9427 2.16277   4
   7  -5   4 0.80191 1.82811   2
  -7  -5  -4 3.10802 2.05208   1
   7  -5   4 2.73139 0.89930   3
  -7   5  -4 3.79526 2.45472   5
  -7   5  -4 1.26345 1.80032   1
   7   5   4 4.06233 2.11271   2
  -9  -5  -4 490.624 40.0287   4
   9  -5   4 497.396 39.7561   2
   9  -5   4 541.117 39.2943   3
  -9  -5  -4 472.159 39.6774   1
  -9   5  -4 468.912 39.7413   1
   9   5   4 493.766 39.7569   2
   9   5   4 470.336 39.6379   7
  -9   5  -4 492.025 40.1528   5
 -11  -5  -4 84.2244 8.22589   1
 -11  -5  -4 89.0890 8.76565   4
 -11  -5  -4 80.2803 7.23497   5
  11  -5   4 89.9627 8.20967   2
 -11   5  -4 96.8567 8.34618   1
 -11   5  -4 92.0922 8.81900   5
  11   5   4 85.8905 8.22517   2
  11   5   4 82.1197 8.01624   7
  13  -5   4 68.1673 6.80672   2
 -13  -5  -4 58.6556 7.29125   4
 -13  -5  -4 53.9028 6.82181   1
 -13   5  -4 68.2340 7.48733   5
  13   5   4 57.0849 6.82834   2
 -13   5  -4 65.4288 6.91995   1
  15  -5   4 54.6571 6.27156   2
 -15  -5  -4 38.4047 6.27490   1
 -15  -5  -4 46.1079 6.78773   4
  15   5   4 50.1408 5.93197   7
 -15   5  -4 48.7586 6.83243   5
 -15   5  -4 45.6337 6.33270   1
  17  -5   4 44.0607 6.11927   2
 -17  -5  -4 32.8927 6.40656   1
 -17  -5  -4 40.6388 6.99589   4
 -17   5  -4 32.9794 5.81741   4
  17   5   4 39.9576 5.75843   7
 -17   5  -4 41.4884 6.32465   1
 -19  -5  -4 66.7023 8.89523   1
 -19  -5  -4 60.6277 9.18182   4
  20  -6  -4 -0.5664 4.82075   2
 -20   6   4 3.06863 5.23886   2
 -20   6   4 2.36701 5.50139   5
 -18  -6   4 -5.3380 3.89211   1
  18  -6  -4 -1.4936 3.91947   2
 -18  -6   4 1.15476 4.79262   4
  18   6  -4 -2.3142 3.44710   7
 -18   6   4 -1.0690 4.35979   2
 -16  -6   4 -5.7122 3.63972   4
 -16  -6   4 0.79476 3.86820   1
  16  -6  -4 -2.5595 3.31418   2
 -16   6   4 -2.0923 2.95382   4
 -16   6   4 -0.1009 4.05702   5
  16   6  -4 0.53553 3.09665   7
 -16   6   4 -0.1208 3.57997   2
 -14  -6   4 15.7310 3.98217   1
  14  -6  -4 12.8781 3.65775   2
 -14  -6   4 10.3663 4.09059   4
 -14   6   4 17.3344 4.58194   5
 -14   6   4 16.4838 4.03393   2
 -14   6   4 11.8265 3.05084   4
  14   6  -4 11.9255 3.19467   7
 -12  -6   4 2.81771 3.13293   4
  12  -6  -4 -0.8436 1.31527   3
 -12  -6   4 -3.6146 2.53506   1
  12  -6  -4 -4.3997 2.35194   2
  12   6  -4 0.54643 2.32375   7
 -12   6   4 -4.9739 2.98236   5
 -12   6   4 -2.2922 1.91050   4
 -12   6   4 1.15252 2.71017   2
 -10  -6   4 3.93359 2.75351   4
 -10  -6   4 -3.9094 2.00825   1
[truncated: 5,835,479 more chars]
